# Supplementary material for: CircRNA-mediated regulation of brown adipose tissue adipogenesis
Source: Front Nutr. 2022 Jul 29;9:926024. doi: 10.3389/fnut.2022.926024 (PMC9372764; doi:10.3389/fnut.2022.926024)
Supplement: Supplementary Table S2 — Summary of sequencing data. [file Table_2.XLSX]

## Sheet: Sheet1
Sample_name	Raw_reads	Clean_reads	Q20(%)	Q30(%)
BAT1	55592664	53571894	98.3	94.92
BAT2	57173684	55199330	98.33	95.03
BAT3	55077992	53264092	97.81	93.62
WAT1	60521392	53664858	97.81	94.16
WAT2	58391404	55363150	98.15	94.72
WAT3	57167508	51710424	97.8	93.91
