# Supplementary material for: CircRNA-mediated regulation of brown adipose tissue adipogenesis
Source: Front Nutr. 2022 Jul 29;9:926024. doi: 10.3389/fnut.2022.926024 (PMC9372764; doi:10.3389/fnut.2022.926024)
Supplement: Supplementary Table S3 — Summary of sequencing data alignment. [file Table_3.XLSX]

## Sheet: Sheet1
Sample name	BAT1	BAT2	BAT3	WAT1	WAT2	WAT3
Total reads	53571894	55199330	53264092	53664858	55363150	51710424
Total mapped	50837719	51659803	47349817	48532228	52124868	48585493
Mapped Ratio(%)	94.9	93.59	88.9	90.44	94.15	93.96
