# Supplementary material for: CircRNA-mediated regulation of brown adipose tissue adipogenesis
Source: Front Nutr. 2022 Jul 29;9:926024. doi: 10.3389/fnut.2022.926024 (PMC9372764; doi:10.3389/fnut.2022.926024)
Supplement: Supplementary Table S4 — Information of identified circRNAs. [file Table_4.XLSX]

## Sheet: Sheet1
circRNA_ID	Chr	start	end
mmu_circ_0000008	1	10074859	10085952
mmu_circ_0000010	1	13221306	13224713
mmu_circ_0000011	1	13221306	13286025
mmu_circ_0000012	1	16440322	16463194
mmu_circ_0000014	1	16463034	16509408
mmu_circ_0000020	1	25126640	25131401
mmu_circ_0000021	1	25221759	25228547
mmu_circ_0000026	1	36854843	36889325
mmu_circ_0000027	1	37490259	37498740
mmu_circ_0000028	1	38053615	38085652
mmu_circ_0000029	1	38107567	38108467
mmu_circ_0000030	1	38534905	38539001
mmu_circ_0000038	1	53256628	53282092
mmu_circ_0000040	1	53885328	53914632
mmu_circ_0000041	1	53904248	53914632
mmu_circ_0000044	1	63148395	63148571
mmu_circ_0000046	1	64550848	64576329
mmu_circ_0000048	1	66772905	66802168
mmu_circ_0000049	1	66801048	66807604
mmu_circ_0000050	1	68250579	68259313
mmu_circ_0000051	1	74967499	74968912
mmu_circ_0000052	1	75194840	75196669
mmu_circ_0000057	1	87364103	87380008
mmu_circ_0000058	1	87880367	87881939
mmu_circ_0000059	1	89604597	89634294
mmu_circ_0000060	1	89627760	89634294
mmu_circ_0000061	1	89663660	89671271
mmu_circ_0000062	1	91384564	91385346
mmu_circ_0000063	1	92141519	92148494
mmu_circ_0000064	1	92148255	92148494
mmu_circ_0000066	1	118419439	118419918
mmu_circ_0000067	1	119721863	119765922
mmu_circ_0000074	1	127791604	127799553
mmu_circ_0000075	1	128193459	128223641
mmu_circ_0000079	1	133753088	133753749
mmu_circ_0000080	1	135419236	135420353
mmu_circ_0000081	1	139039999	139062971
mmu_circ_0000083	1	139053345	139062971
mmu_circ_0000086	1	150406461	150407577
mmu_circ_0000087	1	151476139	151478625
mmu_circ_0000089	1	152844035	152844407
mmu_circ_0000090	1	153482741	153483872
mmu_circ_0000091	1	155173985	155197435
mmu_circ_0000094	1	155953153	155962560
mmu_circ_0000095	1	155958560	155962560
mmu_circ_0000098	1	156900585	156907778
mmu_circ_0000099	1	157174142	157179252
mmu_circ_0000100	1	157286730	157299264
mmu_circ_0000107	1	162353519	162355509
mmu_circ_0000109	1	163883382	163888305
mmu_circ_0000111	1	164379358	164403077
mmu_circ_0000114	1	165604609	165608604
mmu_circ_0000115	1	167234691	167237648
mmu_circ_0000117	1	178323133	178325313
mmu_circ_0000125	1	181923559	181961919
mmu_circ_0000127	1	181956393	181961919
mmu_circ_0000129	1	185386245	185397267
mmu_circ_0000130	1	189786635	189798681
mmu_circ_0000131	1	190844486	190899571
mmu_circ_0000132	1	190871591	190899571
mmu_circ_0000133	1	190885333	190899571
mmu_circ_0000135	1	191749539	191763671
mmu_circ_0000137	1	195018600	195024406
mmu_circ_0000140	10	7798466	7810458
mmu_circ_0000141	10	9798121	9800068
mmu_circ_0000143	10	11178733	11185462
mmu_circ_0000144	10	12436280	12455564
mmu_circ_0000145	10	12439626	12455564
mmu_circ_0000146	10	14004200	14066684
mmu_circ_0000148	10	18089447	18096336
mmu_circ_0000149	10	18092844	18094908
mmu_circ_0000151	10	22705692	22712091
mmu_circ_0000152	10	23798745	23806040
mmu_circ_0000153	10	25220610	25289730
mmu_circ_0000154	10	25267307	25289730
mmu_circ_0000156	10	26302652	26352375
mmu_circ_0000157	10	31517383	31534896
mmu_circ_0000161	10	40466637	40469955
mmu_circ_0000163	10	43393870	43395692
mmu_circ_0000164	10	43393870	43413547
mmu_circ_0000166	10	52429192	52436663
mmu_circ_0000167	10	56123510	56151853
mmu_circ_0000169	10	58454572	58457784
mmu_circ_0000170	10	59599927	59600693
mmu_circ_0000171	10	59727956	59740822
mmu_circ_0000173	10	67157906	67189849
mmu_circ_0000174	10	68748375	68751328
mmu_circ_0000180	10	75274016	75279961
mmu_circ_0000181	10	75684291	75700095
mmu_circ_0000186	10	80712111	80715179
mmu_circ_0000187	10	80803582	80803888
mmu_circ_0000188	10	81108747	81118229
mmu_circ_0000193	10	82368570	82383844
mmu_circ_0000194	10	84947411	84948020
mmu_circ_0000199	10	90069467	90077142
mmu_circ_0000209	10	94748940	94750659
mmu_circ_0000211	10	109816253	109824681
mmu_circ_0000212	10	116517316	116549175
mmu_circ_0000214	10	117355934	117360555
mmu_circ_0000215	10	117355934	117367988
mmu_circ_0000220	10	121925815	121931509
mmu_circ_0000222	10	123146793	123181800
mmu_circ_0000223	10	123163592	123181800
mmu_circ_0000229	11	6193153	6193476
mmu_circ_0000230	11	6311008	6317080
mmu_circ_0000231	11	6313787	6317080
mmu_circ_0000233	11	8478224	8479665
mmu_circ_0000234	11	8518198	8519570
mmu_circ_0000239	11	19998119	20008477
mmu_circ_0000240	11	20703710	20709746
mmu_circ_0000243	11	21263198	21278060
mmu_circ_0000245	11	22053431	22068506
mmu_circ_0000246	11	23261834	23271205
mmu_circ_0000247	11	23414735	23420144
mmu_circ_0000249	11	29533225	29544410
mmu_circ_0000254	11	43704533	43705477
mmu_circ_0000256	11	50299128	50301054
mmu_circ_0000257	11	50307469	50310867
mmu_circ_0000260	11	53284099	53292314
mmu_circ_0000261	11	53368659	53375633
mmu_circ_0000262	11	53368659	53380672
mmu_circ_0000267	11	60258855	60275002
mmu_circ_0000268	11	60270317	60275002
mmu_circ_0000269	11	60517147	60517538
mmu_circ_0000271	11	62146305	62161910
mmu_circ_0000273	11	65706983	65712297
mmu_circ_0000277	11	69649727	69651723
mmu_circ_0000281	11	70874745	70884968
mmu_circ_0000282	11	70874745	70887171
mmu_circ_0000283	11	70900471	70908517
mmu_circ_0000284	11	70917314	70925912
mmu_circ_0000286	11	72712156	72714483
mmu_circ_0000287	11	74656422	74657339
mmu_circ_0000288	11	74928992	74990215
mmu_circ_0000290	11	75390071	75391227
mmu_circ_0000294	11	75543157	75545830
mmu_circ_0000295	11	77571606	77585494
mmu_circ_0000298	11	78006726	78009794
mmu_circ_0000300	11	80250207	80251126
mmu_circ_0000301	11	84193078	84195687
mmu_circ_0000302	11	84836364	84841624
mmu_circ_0000303	11	85077264	85104026
mmu_circ_0000309	11	88073056	88078555
mmu_circ_0000310	11	88169564	88170174
mmu_circ_0000311	11	90535479	90540282
mmu_circ_0000312	11	90571721	90594841
mmu_circ_0000313	11	93905158	93912458
mmu_circ_0000317	11	97229829	97238258
mmu_circ_0000319	11	98263469	98267858
mmu_circ_0000323	11	101294969	101299076
mmu_circ_0000325	11	103046378	103055289
mmu_circ_0000327	11	104350486	104368778
mmu_circ_0000328	11	104350486	104378826
mmu_circ_0000329	11	104356683	104378826
mmu_circ_0000330	11	104368679	104378826
mmu_circ_0000333	11	107613850	107620214
mmu_circ_0000335	11	108923151	108931579
mmu_circ_0000339	11	109971684	109977873
mmu_circ_0000340	11	116262859	116263297
mmu_circ_0000342	11	119811944	119823021
mmu_circ_0000345	12	3237284	3238112
mmu_circ_0000346	12	3442473	3457209
mmu_circ_0000347	12	3442473	3474613
mmu_circ_0000349	12	3617605	3648389
mmu_circ_0000350	12	3617605	3686862
mmu_circ_0000351	12	3632809	3648389
mmu_circ_0000352	12	3749469	3751907
mmu_circ_0000355	12	4961217	5006791
mmu_circ_0000356	12	8698090	8706041
mmu_circ_0000360	12	13285182	13310304
mmu_circ_0000362	12	24878190	24882794
mmu_circ_0000363	12	24878190	24924294
mmu_circ_0000365	12	25002988	25005218
mmu_circ_0000367	12	40631521	40640445
mmu_circ_0000368	12	40668405	40676790
mmu_circ_0000369	12	44295897	44299291
mmu_circ_0000370	12	51619813	51661713
mmu_circ_0000371	12	51621779	51661713
mmu_circ_0000372	12	51647993	51661713
mmu_circ_0000373	12	51655401	51661713
mmu_circ_0000374	12	51716941	51723048
mmu_circ_0000375	12	51759218	51761170
mmu_circ_0000376	12	51772273	51772705
mmu_circ_0000381	12	55057241	55063109
mmu_circ_0000382	12	55659047	55677265
mmu_circ_0000383	12	57325523	57332459
mmu_circ_0000384	12	69302323	69303962
mmu_circ_0000385	12	69320372	69322350
mmu_circ_0000386	12	69640053	69658078
mmu_circ_0000390	12	76008130	76008941
mmu_circ_0000393	12	77331895	77332329
mmu_circ_0000394	12	78590533	78627260
mmu_circ_0000395	12	78590533	78637579
mmu_circ_0000397	12	81104606	81106011
mmu_circ_0000399	12	82234462	82240860
mmu_circ_0000401	12	84298010	84308432
mmu_circ_0000402	12	85028769	85034034
mmu_circ_0000403	12	85049691	85050372
mmu_circ_0000404	12	86256867	86269061
mmu_circ_0000405	12	86260576	86269061
mmu_circ_0000413	12	106036539	106042892
mmu_circ_0000414	12	107989464	107989830
mmu_circ_0000417	12	109718113	109718499
mmu_circ_0000420	12	111592576	111604564
mmu_circ_0000421	12	111592576	111618383
mmu_circ_0000423	12	111858209	111872433
mmu_circ_0000430	13	9720772	9735466
mmu_circ_0000432	13	17738916	17772957
mmu_circ_0000433	13	17750256	17772957
mmu_circ_0000434	13	17763103	17772957
mmu_circ_0000436	13	18810431	18814293
mmu_circ_0000448	13	28668369	28669994
mmu_circ_0000451	13	35815908	35816575
mmu_circ_0000452	13	36207626	36246494
mmu_circ_0000453	13	36232121	36246494
mmu_circ_0000454	13	37888870	37899787
mmu_circ_0000457	13	43419575	43425214
mmu_circ_0000460	13	48590286	48606360
mmu_circ_0000462	13	48932296	48934078
mmu_circ_0000464	13	55055974	55069807
mmu_circ_0000465	13	55233894	55248077
mmu_circ_0000467	13	56104301	56104995
mmu_circ_0000468	13	58859168	58861555
mmu_circ_0000469	13	59525145	59544451
mmu_circ_0000470	13	63061034	63068285
mmu_circ_0000471	13	64209106	64225648
mmu_circ_0000472	13	64243633	64247318
mmu_circ_0000473	13	64243633	64248466
mmu_circ_0000474	13	64243633	64248499
mmu_circ_0000477	13	69512889	69515903
mmu_circ_0000482	13	84251229	84260240
mmu_circ_0000487	13	89991072	90001084
mmu_circ_0000490	13	92249826	92265991
mmu_circ_0000491	13	93341755	93356079
mmu_circ_0000492	13	97141926	97150413
mmu_circ_0000493	13	100631055	100633999
mmu_circ_0000494	13	103140162	103171556
mmu_circ_0000495	13	103884142	103889285
mmu_circ_0000496	13	104046188	104052639
mmu_circ_0000497	13	106910199	106925156
mmu_circ_0000498	13	107738371	107748363
mmu_circ_0000500	13	119430159	119440871
mmu_circ_0000503	14	13995006	14013655
mmu_circ_0000504	14	17963060	17963321
mmu_circ_0000505	14	21516625	21517498
mmu_circ_0000506	14	21618890	21637640
mmu_circ_0000507	14	21626718	21637640
mmu_circ_0000510	14	24190317	24192954
mmu_circ_0000512	14	25502654	25581673
mmu_circ_0000513	14	25572019	25581673
mmu_circ_0000520	14	32250016	32262831
mmu_circ_0000522	14	34691681	34695105
mmu_circ_0000526	14	36938583	36941264
mmu_circ_0000528	14	45244154	45246516
mmu_circ_0000529	14	47016276	47016795
mmu_circ_0000530	14	48168196	48179276
mmu_circ_0000532	14	49033270	49052392
mmu_circ_0000539	14	54758438	54759745
mmu_circ_0000541	14	56748834	56772006
mmu_circ_0000543	14	57303592	57313129
mmu_circ_0000544	14	57846920	57865641
mmu_circ_0000547	14	60706713	60709569
mmu_circ_0000548	14	60843207	60875307
mmu_circ_0000549	14	64825600	64828668
mmu_circ_0000550	14	70235139	70267506
mmu_circ_0000551	14	70678078	70682850
mmu_circ_0000552	14	72563483	72584844
mmu_circ_0000553	14	72589753	72599142
mmu_circ_0000554	14	72652015	72683771
mmu_circ_0000555	14	74775580	74786390
mmu_circ_0000560	14	78925261	78937209
mmu_circ_0000561	14	87472075	87487287
mmu_circ_0000565	14	118994945	119002986
mmu_circ_0000568	14	121905122	121908320
mmu_circ_0000569	14	122963297	122973285
mmu_circ_0000571	15	4047464	4059996
mmu_circ_0000575	15	8139850	8141359
mmu_circ_0000577	15	12159598	12160690
mmu_circ_0000578	15	12230273	12233926
mmu_circ_0000585	15	35072429	35115645
mmu_circ_0000587	15	35099433	35115645
mmu_circ_0000588	15	35417510	35423297
mmu_circ_0000589	15	38045692	38048149
mmu_circ_0000597	15	40752895	40774146
mmu_circ_0000598	15	44388468	44420873
mmu_circ_0000599	15	50846013	50846942
mmu_circ_0000600	15	53088054	53107571
mmu_circ_0000603	15	58968838	58972560
mmu_circ_0000604	15	62107147	62107465
mmu_circ_0000607	15	68165752	68170223
mmu_circ_0000608	15	69013357	69029910
mmu_circ_0000609	15	69013357	69049461
mmu_circ_0000610	15	73012805	73031643
mmu_circ_0000611	15	73292034	73304547
mmu_circ_0000612	15	73391758	73394744
mmu_circ_0000620	15	79114654	79115171
mmu_circ_0000621	15	79541033	79543856
mmu_circ_0000623	15	80884206	80902712
mmu_circ_0000625	15	81628292	81628737
mmu_circ_0000626	15	81631613	81632512
mmu_circ_0000627	15	81639740	81641425
mmu_circ_0000628	15	82825230	82857284
mmu_circ_0000631	15	85359453	85365359
mmu_circ_0000632	15	85359453	85376702
mmu_circ_0000633	15	85359453	85393506
mmu_circ_0000635	15	88811296	88812159
mmu_circ_0000637	15	89268502	89269962
mmu_circ_0000638	15	91497392	91516494
mmu_circ_0000639	15	91705105	91712862
mmu_circ_0000640	15	93424013	93465245
mmu_circ_0000644	15	95912304	95920378
mmu_circ_0000645	15	96609855	96624169
mmu_circ_0000649	15	98084969	98087133
mmu_circ_0000650	15	98740336	98742829
mmu_circ_0000652	15	102299802	102304145
mmu_circ_0000657	16	10611002	10644881
mmu_circ_0000658	16	11104565	11128703
mmu_circ_0000659	16	11116794	11128703
mmu_circ_0000660	16	11199384	11201430
mmu_circ_0000661	16	11347858	11367801
mmu_circ_0000663	16	13697332	13699075
mmu_circ_0000664	16	14138342	14140372
mmu_circ_0000667	16	16453991	16477513
mmu_circ_0000668	16	17013307	17016080
mmu_circ_0000671	16	17373349	17389457
mmu_circ_0000672	16	17378441	17389457
mmu_circ_0000673	16	18894773	18899457
mmu_circ_0000675	16	24442780	24456942
mmu_circ_0000677	16	31127320	31141797
mmu_circ_0000679	16	31796865	31812824
mmu_circ_0000680	16	32950291	32955405
mmu_circ_0000681	16	32950291	32961744
mmu_circ_0000683	16	32986738	32988481
mmu_circ_0000684	16	33421320	33434974
mmu_circ_0000685	16	33421320	33468183
mmu_circ_0000686	16	33989767	33993030
mmu_circ_0000687	16	35929302	35931590
mmu_circ_0000688	16	43569680	43577748
mmu_circ_0000693	16	58424560	58433463
mmu_circ_0000698	16	72933212	72935786
mmu_circ_0000701	16	76330745	76352546
mmu_circ_0000702	16	76330745	76352549
mmu_circ_0000705	16	85013626	85030365
mmu_circ_0000707	16	89860204	89867734
mmu_circ_0000711	16	93849129	93853898
mmu_circ_0000712	16	94262591	94268698
mmu_circ_0000713	16	94383911	94393174
mmu_circ_0000714	16	94383911	94403368
mmu_circ_0000721	17	5040579	5040774
mmu_circ_0000722	17	5040579	5053617
mmu_circ_0000724	17	8182227	8186581
mmu_circ_0000729	17	24091420	24111117
mmu_circ_0000731	17	24992269	25003405
mmu_circ_0000732	17	25235181	25235627
mmu_circ_0000734	17	26266282	26267358
mmu_circ_0000735	17	26739542	26743131
mmu_circ_0000736	17	26739542	26763448
mmu_circ_0000738	17	30513555	30530365
mmu_circ_0000744	17	34733659	34814233
mmu_circ_0000796	17	45033237	45048392
mmu_circ_0000798	17	50606294	50611195
mmu_circ_0000800	17	56706861	56708280
mmu_circ_0000802	17	63471407	63490887
mmu_circ_0000803	17	64624527	64625451
mmu_circ_0000804	17	64710703	64714712
mmu_circ_0000805	17	65592290	65595054
mmu_circ_0000806	17	65810537	65816050
mmu_circ_0000808	17	69207858	69210383
mmu_circ_0000812	17	71436705	71448846
mmu_circ_0000813	17	74241904	74258505
mmu_circ_0000815	17	74668758	74670382
mmu_circ_0000818	17	78313123	78315746
mmu_circ_0000819	17	80044493	80053641
mmu_circ_0000820	17	80445429	80460047
mmu_circ_0000822	17	81428181	81445593
mmu_circ_0000825	17	84386510	84398327
mmu_circ_0000826	17	84386510	84416387
mmu_circ_0000828	17	86098511	86103000
mmu_circ_0000829	17	86098511	86120746
mmu_circ_0000830	17	86474316	86482249
mmu_circ_0000831	17	86488159	86496111
mmu_circ_0000833	17	88008593	88011376
mmu_circ_0000835	17	90700743	90704367
mmu_circ_0000837	18	4333817	4339603
mmu_circ_0000838	18	6049276	6064421
mmu_circ_0000839	18	6049276	6070091
mmu_circ_0000840	18	6111684	6115850
mmu_circ_0000842	18	6448904	6450639
mmu_circ_0000844	18	10129304	10132272
mmu_circ_0000846	18	11923359	11926364
mmu_circ_0000847	18	16640421	16650498
mmu_circ_0000851	18	22392643	22411609
mmu_circ_0000854	18	23583083	23597558
mmu_circ_0000857	18	25339713	25344962
mmu_circ_0000858	18	31827261	31835481
mmu_circ_0000860	18	35152600	35154540
mmu_circ_0000861	18	35610870	35613502
mmu_circ_0000862	18	36583611	36594322
mmu_circ_0000863	18	39097629	39102240
mmu_circ_0000864	18	39097629	39111900
mmu_circ_0000865	18	39120118	39150118
mmu_circ_0000866	18	39126832	39150118
mmu_circ_0000867	18	39227367	39246924
mmu_circ_0000872	18	53895530	53906669
mmu_circ_0000874	18	54946552	54946808
mmu_circ_0000876	18	61140790	61141790
mmu_circ_0000878	18	63755035	63760785
mmu_circ_0000881	18	63794224	63825238
mmu_circ_0000884	18	65638749	65656632
mmu_circ_0000886	18	65644192	65656632
mmu_circ_0000887	18	65651559	65656632
mmu_circ_0000892	18	69633576	69643015
mmu_circ_0000894	18	73675160	73678039
mmu_circ_0000897	18	75080202	75082507
mmu_circ_0000898	18	75114789	75126919
mmu_circ_0000900	18	75605627	75637341
mmu_circ_0000903	18	79086550	79087180
mmu_circ_0000904	18	80858543	80917878
mmu_circ_0000905	18	80909591	80917878
mmu_circ_0000906	18	82664837	82682287
mmu_circ_0000907	18	82668571	82682287
mmu_circ_0000908	18	82674306	82682287
mmu_circ_0000912	18	84552869	84563046
mmu_circ_0000913	18	88989434	89010964
mmu_circ_0000917	19	4784723	4785567
mmu_circ_0000918	19	4784723	4788042
mmu_circ_0000919	19	4784723	4794009
mmu_circ_0000920	19	4787360	4788042
mmu_circ_0000921	19	4787360	4794009
mmu_circ_0000933	19	7026291	7032649
mmu_circ_0000936	19	17594539	17595778
mmu_circ_0000937	19	17642492	17678557
mmu_circ_0000938	19	17675420	17678557
mmu_circ_0000940	19	27849710	27900903
mmu_circ_0000942	19	28354205	28357952
mmu_circ_0000944	19	29743532	29755017
mmu_circ_0000945	19	30039063	30039297
mmu_circ_0000946	19	36862085	36871758
mmu_circ_0000947	19	37044521	37088587
mmu_circ_0000948	19	37068172	37088587
mmu_circ_0000949	19	40393387	40402310
mmu_circ_0000950	19	41545874	41555701
mmu_circ_0000954	19	44938364	44948052
mmu_circ_0000955	19	45630864	45640521
mmu_circ_0000956	19	45635734	45640521
mmu_circ_0000957	19	45885951	45892148
mmu_circ_0000958	19	45974966	45975275
mmu_circ_0000960	19	53987453	53988383
mmu_circ_0000961	19	53987453	54003146
mmu_circ_0000962	19	56570415	56576284
mmu_circ_0000963	19	56574757	56576284
mmu_circ_0000964	19	57378548	57379175
mmu_circ_0000965	19	57650257	57657238
mmu_circ_0000967	19	57751629	57777945
mmu_circ_0000968	19	57751629	57797503
mmu_circ_0000969	19	60543009	60564294
mmu_circ_0000970	19	60764031	60764233
mmu_circ_0000973	2	5973468	5988472
mmu_circ_0000974	2	6585973	6624719
mmu_circ_0000977	2	12396178	12410080
mmu_circ_0000980	2	18071124	18109891
mmu_circ_0000982	2	18101457	18123812
mmu_circ_0000983	2	18101457	18126229
mmu_circ_0000984	2	18101457	18146872
mmu_circ_0000987	2	20529958	20530242
mmu_circ_0000990	2	24631898	24639210
mmu_circ_0000992	2	24813526	24825067
mmu_circ_0000993	2	25203140	25206345
mmu_circ_0000995	2	31604613	31605343
mmu_circ_0000996	2	31778333	31779216
mmu_circ_0000997	2	32182457	32183300
mmu_circ_0000998	2	32204008	32208835
mmu_circ_0001001	2	32956474	32958214
mmu_circ_0001004	2	33260477	33324703
mmu_circ_0001006	2	33324652	33340833
mmu_circ_0001007	2	34204779	34213442
mmu_circ_0001009	2	35643887	35661625
mmu_circ_0001012	2	37532515	37543231
mmu_circ_0001014	2	37961640	38021466
mmu_circ_0001016	2	44752046	44756435
mmu_circ_0001017	2	48870288	48873473
mmu_circ_0001020	2	59771131	59772539
mmu_circ_0001021	2	59948086	59962630
mmu_circ_0001022	2	60779730	60792780
mmu_circ_0001023	2	61613650	61627839
mmu_circ_0001024	2	61613650	61644422
mmu_circ_0001026	2	68307040	68314603
mmu_circ_0001027	2	68358813	68410141
mmu_circ_0001028	2	68390913	68410141
mmu_circ_0001029	2	69914413	69922933
mmu_circ_0001030	2	70745933	70750524
mmu_circ_0001031	2	70768861	70786995
mmu_circ_0001032	2	70770003	70786995
mmu_circ_0001033	2	72946545	72971514
mmu_circ_0001034	2	73659679	73679903
mmu_circ_0001036	2	73863168	73880381
mmu_circ_0001038	2	74568940	74573626
mmu_circ_0001039	2	80520371	80525678
mmu_circ_0001042	2	85069987	85072168
mmu_circ_0001045	2	91546321	91550758
mmu_circ_0001046	2	91805023	91825352
mmu_circ_0001048	2	92356863	92359209
mmu_circ_0001049	2	93012626	93013889
mmu_circ_0001052	2	104470748	104471847
mmu_circ_0001053	2	104608870	104609186
mmu_circ_0001057	2	115669581	115687169
mmu_circ_0001058	2	118631758	118635277
mmu_circ_0001059	2	119076935	119086650
mmu_circ_0001063	2	120806758	120825315
mmu_circ_0001065	2	126823975	126825789
mmu_circ_0001066	2	129810487	129811237
mmu_circ_0001067	2	130549484	130549842
mmu_circ_0001068	2	131511983	131516443
mmu_circ_0001069	2	135359653	135370601
mmu_circ_0001070	2	135907498	135910244
mmu_circ_0001073	2	139977606	140057499
mmu_circ_0001074	2	139985128	140057499
mmu_circ_0001075	2	139996072	140057499
mmu_circ_0001076	2	140008698	140057499
mmu_circ_0001077	2	140042093	140057499
mmu_circ_0001078	2	142739522	142740991
mmu_circ_0001080	2	143963103	143974609
mmu_circ_0001081	2	144254725	144259178
mmu_circ_0001083	2	144255339	144257195
mmu_circ_0001084	2	144259056	144262024
mmu_circ_0001085	2	146340378	146342749
mmu_circ_0001089	2	152302151	152308431
mmu_circ_0001090	2	153352188	153357178
mmu_circ_0001097	2	156177632	156178952
mmu_circ_0001099	2	158035995	158058827
mmu_circ_0001100	2	158382503	158383163
mmu_circ_0001101	2	167221208	167227585
mmu_circ_0001103	2	168567138	168571633
mmu_circ_0001104	2	168639069	168639990
mmu_circ_0001106	2	169064378	169068567
mmu_circ_0001110	3	9470891	9474602
mmu_circ_0001111	3	14587309	14588313
mmu_circ_0001113	3	27620604	27643089
mmu_circ_0001115	3	28532887	28542098
mmu_circ_0001118	3	32861770	32865966
mmu_circ_0001120	3	37448407	37464658
mmu_circ_0001123	3	51299782	51326035
mmu_circ_0001124	3	51308049	51326032
mmu_circ_0001125	3	51308049	51326035
mmu_circ_0001130	3	55853770	55891674
mmu_circ_0001131	3	56057949	56091120
mmu_circ_0001132	3	56079858	56091120
mmu_circ_0001133	3	56085241	56091120
mmu_circ_0001134	3	59037559	59093695
mmu_circ_0001135	3	59082952	59093695
mmu_circ_0001136	3	66994516	66996590
mmu_circ_0001138	3	69081158	69087588
mmu_circ_0001139	3	69730404	69731655
mmu_circ_0001141	3	79103962	79112302
mmu_circ_0001143	3	86532084	86542711
mmu_circ_0001145	3	88346444	88349444
mmu_circ_0001148	3	89001772	89007877
mmu_circ_0001150	3	95991443	95992278
mmu_circ_0001151	3	96019608	96042928
mmu_circ_0001153	3	103310308	103311513
mmu_circ_0001154	3	106531136	106539603
mmu_circ_0001158	3	109562742	109578364
mmu_circ_0001159	3	109647671	109664433
mmu_circ_0001160	3	115978643	115993039
mmu_circ_0001162	3	116645365	116651499
mmu_circ_0001165	3	122747888	122748477
mmu_circ_0001166	3	122781566	122818067
mmu_circ_0001167	3	122794259	122818067
mmu_circ_0001169	3	127046724	127057091
mmu_circ_0001170	3	131599864	131607463
mmu_circ_0001171	3	133320935	133330512
mmu_circ_0001172	3	133320935	133348190
mmu_circ_0001173	3	137902186	137906057
mmu_circ_0001174	3	139015545	139050588
mmu_circ_0001177	3	144447269	144465285
mmu_circ_0001178	3	152738185	152747773
mmu_circ_0001179	3	153411461	153411871
mmu_circ_0001183	4	13835632	13846957
mmu_circ_0001190	4	34839331	34839986
mmu_circ_0001203	4	44018812	44025560
mmu_circ_0001204	4	48604580	48617331
mmu_circ_0001205	4	48604580	48639045
mmu_circ_0001206	4	48636839	48650418
mmu_circ_0001207	4	55050185	55060237
mmu_circ_0001209	4	56762840	56771078
mmu_circ_0001210	4	56906214	56912130
mmu_circ_0001212	4	57709450	57710143
mmu_circ_0001213	4	58861524	58885498
mmu_circ_0001214	4	59592154	59606543
mmu_circ_0001218	4	74306964	74315649
mmu_circ_0001220	4	76243644	76325345
mmu_circ_0001221	4	82350388	82383661
mmu_circ_0001222	4	82835445	82854115
mmu_circ_0001226	4	84971130	85006524
mmu_circ_0001227	4	86585327	86593694
mmu_circ_0001228	4	86600750	86604289
mmu_circ_0001230	4	87782286	87794011
mmu_circ_0001231	4	88121269	88129052
mmu_circ_0001233	4	91308610	91311663
mmu_circ_0001234	4	95837584	95849676
mmu_circ_0001236	4	101366989	101399622
mmu_circ_0001241	4	108717788	108727545
mmu_circ_0001242	4	109044547	109050989
mmu_circ_0001244	4	109861808	109890990
mmu_circ_0001245	4	109883635	109890990
mmu_circ_0001248	4	117564620	117615241
mmu_circ_0001249	4	117582599	117593162
mmu_circ_0001250	4	117582599	117615241
mmu_circ_0001253	4	120462012	120483833
mmu_circ_0001254	4	120468234	120483833
mmu_circ_0001255	4	121170617	121190258
mmu_circ_0001256	4	121182605	121190258
mmu_circ_0001258	4	123536201	123554365
mmu_circ_0001261	4	126923063	126926023
mmu_circ_0001263	4	129178240	129182532
mmu_circ_0001264	4	129178240	129183717
mmu_circ_0001266	4	129595058	129595413
mmu_circ_0001269	4	130327192	130329674
mmu_circ_0001270	4	130668924	130669298
mmu_circ_0001271	4	130668924	130701110
mmu_circ_0001272	4	130718153	130719351
mmu_circ_0001273	4	130718153	130730548
mmu_circ_0001274	4	130718156	130719351
mmu_circ_0001277	4	132656692	132673032
mmu_circ_0001278	4	132689704	132699113
mmu_circ_0001279	4	132689704	132707123
mmu_circ_0001283	4	133719536	133723051
mmu_circ_0001284	4	136770955	136774644
mmu_circ_0001286	4	138234242	138237307
mmu_circ_0001288	4	139390839	139393419
mmu_circ_0001291	4	141483724	141494398
mmu_circ_0001292	4	142117084	142118280
mmu_circ_0001294	4	145148316	145152798
mmu_circ_0001295	4	150406195	150406664
mmu_circ_0001297	4	150431522	150439468
mmu_circ_0001298	4	150439342	150477468
mmu_circ_0001300	4	150439342	150510038
mmu_circ_0001301	4	150439342	150534945
mmu_circ_0001302	4	150468694	150477468
mmu_circ_0001303	4	150468694	150510038
mmu_circ_0001305	4	150500002	150510038
mmu_circ_0001306	4	151830417	151835883
mmu_circ_0001307	4	152045694	152046644
mmu_circ_0001308	4	152112107	152112700
mmu_circ_0001310	5	3641353	3644940
mmu_circ_0001311	5	3747020	3772787
mmu_circ_0001319	5	18289523	18291620
mmu_circ_0001322	5	21433690	21459293
mmu_circ_0001323	5	21455781	21459293
mmu_circ_0001324	5	21670488	21683465
mmu_circ_0001325	5	23540374	23565265
mmu_circ_0001326	5	25288989	25290887
mmu_circ_0001327	5	25347360	25349940
mmu_circ_0001329	5	28358273	28368313
mmu_circ_0001330	5	32001360	32007317
mmu_circ_0001331	5	32478065	32491189
mmu_circ_0001332	5	32640330	32664400
mmu_circ_0001333	5	32819865	32835688
mmu_circ_0001335	5	33843111	33846267
mmu_circ_0001336	5	33843111	33868878
mmu_circ_0001339	5	34342521	34350838
mmu_circ_0001340	5	34419997	34444913
mmu_circ_0001341	5	36519272	36525048
mmu_circ_0001343	5	37182080	37194304
mmu_circ_0001344	5	38545673	38551467
mmu_circ_0001345	5	43758221	43773659
mmu_circ_0001349	5	65397602	65397888
mmu_circ_0001350	5	65565988	65594548
mmu_circ_0001351	5	66362717	66365120
mmu_circ_0001352	5	66391626	66400281
mmu_circ_0001356	5	73194985	73221072
mmu_circ_0001363	5	88614940	88617436
mmu_circ_0001364	5	90946789	90961397
mmu_circ_0001367	5	99240822	99243246
mmu_circ_0001368	5	100475688	100485855
mmu_circ_0001369	5	100805897	100812202
mmu_circ_0001370	5	101781374	101798516
mmu_circ_0001371	5	101968868	101981589
mmu_circ_0001374	5	104538825	104541262
mmu_circ_0001376	5	105715048	105732374
mmu_circ_0001377	5	105891117	105911508
mmu_circ_0001378	5	106618070	106619642
mmu_circ_0001379	5	106618070	106638635
mmu_circ_0001380	5	106618070	106666845
mmu_circ_0001382	5	106634830	106638635
mmu_circ_0001383	5	106634830	106666845
mmu_circ_0001385	5	107788198	107799260
mmu_circ_0001386	5	110673108	110676938
mmu_circ_0001387	5	110753803	110756766
mmu_circ_0001389	5	111182923	111183431
mmu_circ_0001390	5	111346482	111349574
mmu_circ_0001391	5	112953825	112961648
mmu_circ_0001395	5	118092495	118095729
mmu_circ_0001396	5	118593332	118593570
mmu_circ_0001397	5	118593332	118671097
mmu_circ_0001398	5	118671012	118680971
mmu_circ_0001401	5	121263884	121273799
mmu_circ_0001403	5	121377737	121379681
mmu_circ_0001405	5	121745722	121749229
mmu_circ_0001406	5	121772666	121778105
mmu_circ_0001407	5	123099836	123104511
mmu_circ_0001408	5	123563425	123565075
mmu_circ_0001410	5	124376097	124378546
mmu_circ_0001413	5	130016096	130018916
mmu_circ_0001414	5	130187400	130191043
mmu_circ_0001415	5	130187400	130198116
mmu_circ_0001419	5	132258923	132259136
mmu_circ_0001421	5	134163623	134166716
mmu_circ_0001422	5	134289286	134295613
mmu_circ_0001427	5	134668913	134669295
mmu_circ_0001428	5	136332623	136340137
mmu_circ_0001431	5	147450652	147455188
mmu_circ_0001432	5	148918595	148921412
mmu_circ_0001434	5	150643168	150650739
mmu_circ_0001435	6	3516621	3524175
mmu_circ_0001436	6	3545509	3578915
mmu_circ_0001442	6	5100431	5115480
mmu_circ_0001443	6	17834616	17855028
mmu_circ_0001444	6	17844908	17855028
mmu_circ_0001447	6	22132228	22145687
mmu_circ_0001452	6	31139728	31181149
mmu_circ_0001454	6	31166475	31181149
mmu_circ_0001455	6	31166475	31197851
mmu_circ_0001457	6	31418930	31433131
mmu_circ_0001459	6	31426713	31433131
mmu_circ_0001465	6	37353556	37364143
mmu_circ_0001469	6	47484743	47509103
mmu_circ_0001470	6	47540676	47577667
mmu_circ_0001471	6	47576535	47577667
mmu_circ_0001472	6	47576562	47577667
mmu_circ_0001473	6	50143718	50163649
mmu_circ_0001474	6	50143718	50183871
mmu_circ_0001478	6	65855948	65870469
mmu_circ_0001479	6	65862914	65870469
mmu_circ_0001480	6	65862914	65886178
mmu_circ_0001481	6	65862914	65901859
mmu_circ_0001482	6	65869180	65901859
mmu_circ_0001484	6	72128263	72132163
mmu_circ_0001487	6	84989324	85005036
mmu_circ_0001488	6	85229193	85236955
mmu_circ_0001491	6	88355482	88358642
mmu_circ_0001493	6	90689579	90694850
mmu_circ_0001498	6	99428788	99435345
mmu_circ_0001499	6	99429209	99435345
mmu_circ_0001500	6	99435215	99456580
mmu_circ_0001501	6	99632256	99651791
mmu_circ_0001504	6	112672123	112681676
mmu_circ_0001505	6	113408904	113409340
mmu_circ_0001506	6	115634552	115644642
mmu_circ_0001507	6	115637598	115644642
mmu_circ_0001508	6	115969875	115970248
mmu_circ_0001513	6	119694570	119722308
mmu_circ_0001515	6	119722172	119773901
mmu_circ_0001516	6	119920109	119921028
mmu_circ_0001518	6	120870765	120876346
mmu_circ_0001521	6	124705157	124705656
mmu_circ_0001528	6	134062063	134066465
mmu_circ_0001529	6	134506195	134513419
mmu_circ_0001533	6	140633688	140648085
mmu_circ_0001537	6	148821594	148824485
mmu_circ_0001539	7	4643000	4643555
mmu_circ_0001544	7	16420157	16421507
mmu_circ_0001545	7	16883126	16883510
mmu_circ_0001551	7	27310180	27310787
mmu_circ_0001561	7	44915840	44916470
mmu_circ_0001567	7	49786066	49806626
mmu_circ_0001569	7	51887911	51897372
mmu_circ_0001570	7	56097376	56098486
mmu_circ_0001571	7	56100078	56106532
mmu_circ_0001580	7	66125241	66125737
mmu_circ_0001581	7	67529585	67559969
mmu_circ_0001582	7	68003809	68004355
mmu_circ_0001585	7	78450886	78462942
mmu_circ_0001589	7	81893798	81905636
mmu_circ_0001591	7	84632655	84634409
mmu_circ_0001592	7	89243920	89307264
mmu_circ_0001594	7	96702641	96778019
mmu_circ_0001595	7	96729348	96737561
mmu_circ_0001598	7	97660812	97664766
mmu_circ_0001599	7	97883471	97894013
mmu_circ_0001600	7	98243948	98266247
mmu_circ_0001601	7	99065799	99099473
mmu_circ_0001605	7	99935161	99955540
mmu_circ_0001610	7	110027070	110031766
mmu_circ_0001611	7	110399295	110422554
mmu_circ_0001612	7	112759383	112759639
mmu_circ_0001614	7	114058539	114060419
mmu_circ_0001615	7	114219525	114223347
mmu_circ_0001616	7	114319452	114321251
mmu_circ_0001619	7	116358635	116360100
mmu_circ_0001620	7	116358635	116368189
mmu_circ_0001622	7	118193449	118196035
mmu_circ_0001623	7	120891595	120892053
mmu_circ_0001624	7	121047837	121057399
mmu_circ_0001625	7	121052086	121057399
mmu_circ_0001627	7	125760300	125770703
mmu_circ_0001628	7	126551974	126552338
mmu_circ_0001630	7	126864319	126864661
mmu_circ_0001631	7	130218997	130241277
mmu_circ_0001632	7	130218997	130242644
mmu_circ_0001633	7	130241199	130242644
mmu_circ_0001634	7	132759388	132779385
mmu_circ_0001635	7	132827702	132837207
mmu_circ_0001636	7	132948043	132950435
mmu_circ_0001637	7	132948043	132973623
mmu_circ_0001638	7	132949584	132966694
mmu_circ_0001639	7	132949584	132973623
mmu_circ_0001640	7	132966506	132973623
mmu_circ_0001641	7	132971185	132973623
mmu_circ_0001643	7	133025712	133081860
mmu_circ_0001645	7	134874057	134876315
mmu_circ_0001646	7	139477994	139481719
mmu_circ_0001647	7	141246846	141248509
mmu_circ_0001648	7	141987750	141992300
mmu_circ_0001655	7	143524160	143527311
mmu_circ_0001658	8	3202889	3211700
mmu_circ_0001659	8	13136795	13142598
mmu_circ_0001662	8	18641564	18689059
mmu_circ_0001664	8	22535018	22545600
mmu_circ_0001665	8	24978427	24982122
mmu_circ_0001666	8	25659740	25666156
mmu_circ_0001667	8	25792156	25793792
mmu_circ_0001670	8	39063190	39071516
mmu_circ_0001672	8	46103514	46124146
mmu_circ_0001674	8	46793492	46818908
mmu_circ_0001675	8	47513282	47514877
mmu_circ_0001676	8	47899435	47900856
mmu_circ_0001679	8	64811679	64834568
mmu_circ_0001680	8	67713682	67720953
mmu_circ_0001681	8	67882980	67908886
mmu_circ_0001682	8	67882980	67908889
mmu_circ_0001683	8	67904116	67908889
mmu_circ_0001688	8	72367903	72380306
mmu_circ_0001689	8	72814969	72823839
mmu_circ_0001691	8	77310730	77365160
mmu_circ_0001692	8	77344639	77365160
mmu_circ_0001694	8	79060249	79092066
mmu_circ_0001695	8	79091832	79092066
mmu_circ_0001696	8	79091832	79136663
mmu_circ_0001697	8	79118174	79120540
mmu_circ_0001698	8	79118174	79136663
mmu_circ_0001699	8	79371783	79372364
mmu_circ_0001700	8	80800100	80800395
mmu_circ_0001701	8	82990346	83006412
mmu_circ_0001704	8	84771783	84772315
mmu_circ_0001705	8	84864057	84864552
mmu_circ_0001707	8	85875633	85901957
mmu_circ_0001708	8	85875633	85922242
mmu_circ_0001710	8	85935407	85970997
mmu_circ_0001713	8	88702304	88723212
mmu_circ_0001715	8	91441662	91474452
mmu_circ_0001716	8	91468316	91474452
mmu_circ_0001717	8	91468316	91485278
mmu_circ_0001718	8	95365313	95366422
mmu_circ_0001719	8	105240840	105241139
mmu_circ_0001722	8	106981125	106981339
mmu_circ_0001724	8	108792201	108856953
mmu_circ_0001726	8	108856721	108856953
mmu_circ_0001727	8	110632029	110637033
mmu_circ_0001730	8	120553583	120553802
mmu_circ_0001731	8	122908667	122916045
mmu_circ_0001732	8	123382526	123383443
mmu_circ_0001733	8	124295357	124305668
mmu_circ_0001735	8	125785271	125788552
mmu_circ_0001737	8	127370247	127389498
mmu_circ_0001738	8	127415569	127426753
mmu_circ_0001739	8	127415569	127474615
mmu_circ_0001740	9	3579517	3582700
mmu_circ_0001741	9	3634438	3635157
mmu_circ_0001743	9	8634046	8658377
mmu_circ_0001745	9	14571622	14575439
mmu_circ_0001747	9	18295299	18302183
mmu_circ_0001750	9	21387699	21388753
mmu_circ_0001751	9	21569454	21575518
mmu_circ_0001754	9	22490817	22514093
mmu_circ_0001755	9	22643744	22679064
mmu_circ_0001756	9	22655224	22679064
mmu_circ_0001757	9	22887580	22887996
mmu_circ_0001761	9	32151921	32208265
mmu_circ_0001763	9	32170089	32208265
mmu_circ_0001764	9	32181841	32190061
mmu_circ_0001765	9	32181841	32208265
mmu_circ_0001766	9	42437114	42443075
mmu_circ_0001767	9	42437114	42451762
mmu_circ_0001768	9	44828783	44829271
mmu_circ_0001770	9	45972941	45978729
mmu_circ_0001774	9	55838119	55859918
mmu_circ_0001775	9	56145488	56147578
mmu_circ_0001777	9	57528955	57530362
mmu_circ_0001779	9	58978624	58990508
mmu_circ_0001781	9	59412424	59436915
mmu_circ_0001787	9	62068384	62070613
mmu_circ_0001788	9	62912749	62923655
mmu_circ_0001792	9	63616685	63619231
mmu_circ_0001794	9	64204430	64214609
mmu_circ_0001795	9	65113258	65114441
mmu_circ_0001797	9	65794621	65795495
mmu_circ_0001798	9	66540061	66566903
mmu_circ_0001799	9	66562553	66566903
mmu_circ_0001802	9	70469354	70476668
mmu_circ_0001804	9	72591750	72593360
mmu_circ_0001807	9	75116185	75123055
mmu_circ_0001809	9	77164764	77190737
mmu_circ_0001814	9	77957140	77961053
mmu_circ_0001818	9	80087429	80093641
mmu_circ_0001819	9	80087429	80103764
mmu_circ_0001820	9	80126142	80132981
mmu_circ_0001821	9	82945757	82959851
mmu_circ_0001822	9	83988775	84012619
mmu_circ_0001825	9	86422840	86440754
mmu_circ_0001827	9	96223093	96232748
mmu_circ_0001828	9	96582742	96611499
mmu_circ_0001829	9	96591949	96611499
mmu_circ_0001830	9	96602712	96611499
mmu_circ_0001832	9	100705152	100712540
mmu_circ_0001833	9	100705152	100738142
mmu_circ_0001835	9	101023135	101031975
mmu_circ_0001840	9	107691129	107691448
mmu_circ_0001841	9	108218012	108218410
mmu_circ_0001842	9	108528588	108534618
mmu_circ_0001846	9	110352945	110362523
mmu_circ_0001850	9	113761589	113773777
mmu_circ_0001851	9	113944847	113951684
mmu_circ_0001852	9	115266093	115280519
mmu_circ_0001853	9	116129815	116131713
mmu_circ_0001854	9	119284545	119294523
mmu_circ_0001858	9	120453526	120464961
mmu_circ_0001859	9	120950172	120959529
mmu_circ_0001861	9	121727315	121731565
mmu_circ_0001862	9	122365135	122379008
mmu_circ_0001863	9	122856698	122857161
mmu_circ_0001865	X	10579314	10585652
mmu_circ_0001870	X	42201854	42211242
mmu_circ_0001873	X	48553977	48567113
mmu_circ_0001886	X	95898264	95899700
mmu_circ_0001887	X	96497847	96530425
mmu_circ_0001888	X	98626913	98644994
mmu_circ_0001889	X	101213773	101215578
mmu_circ_0001894	X	142752039	142834393
mmu_circ_0001897	X	144345611	144351376
mmu_circ_0001898	X	151376747	151399803
mmu_circ_0001899	X	151428916	151457836
mmu_circ_0001900	X	151835223	151843155
mmu_circ_0001914	10	105321395	105323637
mmu_circ_0001918	10	105413216	105413787
mmu_circ_0001919	10	105823159	105826591
mmu_circ_0001928	10	108198832	108234143
mmu_circ_0001930	10	108240104	108251008
mmu_circ_0001931	10	108240104	108253495
mmu_circ_0001932	10	108268571	108274188
mmu_circ_0001968	10	114567126	114592206
mmu_circ_0001970	10	115389172	115390436
mmu_circ_0001971	10	115406352	115406898
mmu_circ_0001981	10	116527826	116549175
mmu_circ_0001982	10	116937396	116939481
mmu_circ_0001986	10	117349310	117367988
mmu_circ_0001989	10	117366080	117367988
mmu_circ_0001990	10	117692581	117695068
mmu_circ_0001991	10	117694904	117705229
mmu_circ_0002022	10	121869716	121870510
mmu_circ_0002024	10	12421596	12455564
mmu_circ_0002025	10	12436280	12448092
mmu_circ_0002028	10	122782182	122811559
mmu_circ_0002033	10	123168226	123181800
mmu_circ_0002037	10	12621190	12688427
mmu_circ_0002038	10	125228217	125233585
mmu_circ_0002039	10	125294594	125302081
mmu_circ_0002051	10	127275823	127278408
mmu_circ_0002059	10	128085090	128086420
mmu_circ_0002062	10	128242309	128242718
mmu_circ_0002063	10	128276485	128278817
mmu_circ_0002068	10	128468794	128469789
mmu_circ_0002084	10	13801403	13801949
mmu_circ_0002089	10	14004200	14011215
mmu_circ_0002090	10	14032303	14066684
mmu_circ_0002096	10	17908033	17916032
mmu_circ_0002104	10	20023607	20046484
mmu_circ_0002105	10	20023607	20059090
mmu_circ_0002106	10	20023607	20100197
mmu_circ_0002107	10	20067828	20082468
mmu_circ_0002108	10	20118144	20118583
mmu_circ_0002118	10	21345076	21354743
mmu_circ_0002126	10	25239625	25289730
mmu_circ_0002127	10	25283892	25289730
mmu_circ_0002128	10	25441572	25443954
mmu_circ_0002130	10	26327686	26352375
mmu_circ_0002147	10	28569896	28575706
mmu_circ_0002152	10	30547656	30566506
mmu_circ_0002153	10	30587438	30597805
mmu_circ_0002154	10	30722645	30771840
mmu_circ_0002155	10	30762739	30771840
mmu_circ_0002156	10	31500378	31534896
mmu_circ_0002158	10	31534662	31534896
mmu_circ_0002181	10	36991756	36993884
mmu_circ_0002187	10	39832517	39846913
mmu_circ_0002192	10	40076563	40080807
mmu_circ_0002195	10	40394324	40436212
mmu_circ_0002208	10	42400340	42426587
mmu_circ_0002209	10	42415548	42454530
mmu_circ_0002211	10	42783441	42791291
mmu_circ_0002214	10	42789299	42797733
mmu_circ_0002215	10	42789299	42806671
mmu_circ_0002221	10	43127778	43160844
mmu_circ_0002223	10	43157907	43160844
mmu_circ_0002236	10	45588379	45618629
mmu_circ_0002239	10	45618497	45652738
mmu_circ_0002240	10	45648590	45652738
mmu_circ_0002242	10	45670345	45686733
mmu_circ_0002243	10	45676380	45686733
mmu_circ_0002257	10	50617711	50618271
mmu_circ_0002262	10	50748805	50754122
mmu_circ_0002263	10	50748805	50767507
mmu_circ_0002264	10	50748805	50770383
mmu_circ_0002268	10	52261726	52290923
mmu_circ_0002276	10	53611351	53626034
mmu_circ_0002278	10	53674565	53690148
mmu_circ_0002295	10	58484441	58485881
mmu_circ_0002296	10	58488572	58490755
mmu_circ_0002304	10	59166503	59192815
mmu_circ_0002305	10	59192165	59192815
mmu_circ_0002310	10	60012461	60013774
mmu_circ_0002316	10	60042120	60064408
mmu_circ_0002322	10	60465444	60466152
mmu_circ_0002328	10	62437433	62441246
mmu_circ_0002329	10	62463690	62480707
mmu_circ_0002331	10	62633976	62643372
mmu_circ_0002332	10	62746900	62747464
mmu_circ_0002333	10	62750546	62751016
mmu_circ_0002336	10	62770854	62772065
mmu_circ_0002338	10	62776567	62776963
mmu_circ_0002339	10	62776567	62785594
mmu_circ_0002340	10	62780440	62785594
mmu_circ_0002341	10	62780440	62791042
mmu_circ_0002342	10	62785430	62791042
mmu_circ_0002343	10	62832893	62840378
mmu_circ_0002345	10	63015801	63017610
mmu_circ_0002346	10	63015801	63019527
mmu_circ_0002350	10	63289051	63307909
mmu_circ_0002353	10	63306347	63311914
mmu_circ_0002360	10	67034598	67039577
mmu_circ_0002370	10	68186025	68243229
mmu_circ_0002383	10	70142578	70154836
mmu_circ_0002384	10	70154707	70175167
mmu_circ_0002392	10	7640044	7640815
mmu_circ_0002393	10	7640044	7649155
mmu_circ_0002394	10	7644324	7649155
mmu_circ_0002402	10	75230681	75248644
mmu_circ_0002406	10	75245078	75261957
mmu_circ_0002408	10	75257867	75263370
mmu_circ_0002411	10	75261793	75267589
mmu_circ_0002413	10	7795643	7801969
mmu_circ_0002414	10	75694714	75700095
mmu_circ_0002419	10	75915063	75916911
mmu_circ_0002421	10	76217313	76221162
mmu_circ_0002422	10	76225287	76226315
mmu_circ_0002423	10	76367307	76370079
mmu_circ_0002426	10	76797794	76800914
mmu_circ_0002431	10	77354524	77359735
mmu_circ_0002433	10	77630725	77630894
mmu_circ_0002450	10	80000711	80001090
mmu_circ_0002460	10	8245902	8248186
mmu_circ_0002469	10	8298055	8307487
mmu_circ_0002470	10	8298055	8330223
mmu_circ_0002473	10	80766162	80771366
mmu_circ_0002482	10	81308947	81309247
mmu_circ_0002488	10	81532395	81533406
mmu_circ_0002495	10	83254782	83283869
mmu_circ_0002505	10	83558597	83564537
mmu_circ_0002510	10	84969862	84970824
mmu_circ_0002512	10	85143015	85157194
mmu_circ_0002513	10	85146343	85148798
mmu_circ_0002524	10	88329082	88336988
mmu_circ_0002525	10	88400651	88414598
mmu_circ_0002526	10	88400651	88419560
mmu_circ_0002527	10	88411915	88419560
mmu_circ_0002532	10	88809081	88810085
mmu_circ_0002541	10	89772586	89794624
mmu_circ_0002543	10	89787104	89794624
mmu_circ_0002578	10	92815880	92878612
mmu_circ_0002579	10	92829652	92878612
mmu_circ_0002580	10	92868722	92878612
mmu_circ_0002582	10	93208171	93218089
mmu_circ_0002585	10	93707277	93710666
mmu_circ_0002590	10	94718851	94728722
mmu_circ_0002601	10	95989561	95990465
mmu_circ_0002602	10	95989561	95995690
mmu_circ_0002609	10	98968693	98969124
mmu_circ_0002614	10	99124830	99129662
mmu_circ_0002615	10	99144234	99156351
mmu_circ_0002616	10	99144234	99164949
mmu_circ_0002623	11	100383006	100383654
mmu_circ_0002634	11	101055025	101055605
mmu_circ_0002645	11	101743075	101750066
mmu_circ_0002661	11	103057364	103064867
mmu_circ_0002664	11	103386957	103387348
mmu_circ_0002665	11	103683791	103687633
mmu_circ_0002666	11	103683791	103689319
mmu_circ_0002680	11	104342362	104343673
mmu_circ_0002681	11	104350486	104357596
mmu_circ_0002685	11	104423921	104426468
mmu_circ_0002688	11	104526050	104529438
mmu_circ_0002692	11	105240360	105241661
mmu_circ_0002693	11	105240360	105247595
mmu_circ_0002694	11	105240360	105249637
mmu_circ_0002702	11	105776805	105780125
mmu_circ_0002707	11	106096990	106123906
mmu_circ_0002709	11	106117489	106123906
mmu_circ_0002711	11	106203537	106205461
mmu_circ_0002713	11	106236994	106240099
mmu_circ_0002715	11	106421705	106423488
mmu_circ_0002716	11	106511901	106513712
mmu_circ_0002729	11	107296198	107337560
mmu_circ_0002732	11	107592705	107604363
mmu_circ_0002733	11	107592705	107614118
mmu_circ_0002734	11	107592705	107620214
mmu_circ_0002740	11	107646049	107649340
mmu_circ_0002741	11	107685290	107686890
mmu_circ_0002744	11	108053974	108057873
mmu_circ_0002745	11	108434125	108440596
mmu_circ_0002749	11	108518678	108531465
mmu_circ_0002750	11	108570287	108591111
mmu_circ_0002751	11	108591003	108606395
mmu_circ_0002761	11	110326559	110329256
mmu_circ_0002764	11	113369727	113377657
mmu_circ_0002773	11	115925406	115927434
mmu_circ_0002775	11	11699333	11707904
mmu_circ_0002776	11	11700204	11707904
mmu_circ_0002777	11	116147903	116148228
mmu_circ_0002788	11	117290397	117291036
mmu_circ_0002789	11	117700724	117702400
mmu_circ_0002790	11	117700724	117714452
mmu_circ_0002799	11	118274967	118279926
mmu_circ_0002811	11	119151027	119154075
mmu_circ_0002819	11	119743866	119756414
mmu_circ_0002821	11	119798768	119823021
mmu_circ_0002826	11	120128422	120134882
mmu_circ_0002828	11	120132676	120134882
mmu_circ_0002832	11	120409611	120416380
mmu_circ_0002848	11	120967994	120973969
mmu_circ_0002852	11	121459400	121475671
mmu_circ_0002854	11	121496994	121500110
mmu_circ_0002855	11	121496994	121503787
mmu_circ_0002861	11	16881463	16883613
mmu_circ_0002867	11	19998119	20018189
mmu_circ_0002868	11	20072455	20080798
mmu_circ_0002869	11	20077187	20080798
mmu_circ_0002872	11	20703710	20712315
mmu_circ_0002873	11	21136045	21148425
mmu_circ_0002874	11	21263198	21264871
mmu_circ_0002875	11	21263198	21300318
mmu_circ_0002876	11	21291032	21300318
mmu_circ_0002882	11	21711461	21724636
mmu_circ_0002883	11	22053431	22068503
mmu_circ_0002886	11	22169034	22173006
mmu_circ_0002887	11	22956152	22956692
mmu_circ_0002890	11	22995929	22996457
mmu_circ_0002891	11	23261834	23282726
mmu_circ_0002892	11	23276426	23278925
mmu_circ_0002898	11	23333438	23355098
mmu_circ_0002909	11	23576730	23584611
mmu_circ_0002911	11	23593425	23612048
mmu_circ_0002915	11	23620228	23625122
mmu_circ_0002918	11	23649269	23651055
mmu_circ_0002935	11	29400183	29430252
mmu_circ_0002936	11	29422539	29430252
mmu_circ_0002941	11	29470314	29477458
mmu_circ_0002944	11	29482108	29498612
mmu_circ_0002945	11	29533225	29535266
mmu_circ_0002946	11	29533225	29542509
mmu_circ_0002947	11	29533225	29545101
mmu_circ_0002951	11	29777002	29777445
mmu_circ_0002964	11	30219578	30219772
mmu_circ_0002965	11	3140136	3153498
mmu_circ_0002967	11	30791091	30792038
mmu_circ_0002974	11	30934671	30935445
mmu_circ_0002975	11	30934671	30939621
mmu_circ_0002977	11	31055457	31061586
mmu_circ_0002985	11	32652747	32711997
mmu_circ_0002986	11	32708187	32711997
mmu_circ_0002996	11	35610591	35612436
mmu_circ_0002999	11	35776085	35783573
mmu_circ_0003001	11	35824395	35827466
mmu_circ_0003028	11	43437344	43439317
mmu_circ_0003029	11	43704533	43717149
mmu_circ_0003030	11	4517740	4531305
mmu_circ_0003031	11	4517740	4546268
mmu_circ_0003032	11	4527835	4531305
mmu_circ_0003037	11	44620413	44643469
mmu_circ_0003043	11	4640382	4649869
mmu_circ_0003045	11	4646561	4649869
mmu_circ_0003047	11	4658214	4659384
mmu_circ_0003048	11	4679251	4680182
mmu_circ_0003051	11	46221335	46224205
mmu_circ_0003053	11	4799860	4806336
mmu_circ_0003054	11	4799860	4820493
mmu_circ_0003056	11	4803677	4818627
mmu_circ_0003057	11	4803677	4820493
mmu_circ_0003058	11	4808256	4820493
mmu_circ_0003059	11	4816081	4820493
mmu_circ_0003068	11	49212694	49215945
mmu_circ_0003085	11	50301757	50308929
mmu_circ_0003086	11	50301757	50310867
mmu_circ_0003087	11	50304325	50308929
mmu_circ_0003088	11	50307469	50308929
mmu_circ_0003091	11	51271799	51273626
mmu_circ_0003093	11	51591398	51594141
mmu_circ_0003094	11	51593603	51594141
mmu_circ_0003095	11	51598275	51599596
mmu_circ_0003099	11	51721814	51729575
mmu_circ_0003100	11	51721814	51729578
mmu_circ_0003104	11	51729451	51731905
mmu_circ_0003105	11	51729451	51734661
mmu_circ_0003108	11	52113119	52121051
mmu_circ_0003109	11	52113119	52121981
mmu_circ_0003111	11	52236836	52245121
mmu_circ_0003117	11	53265923	53267118
mmu_circ_0003120	11	53283528	53292314
mmu_circ_0003122	11	53368074	53368786
mmu_circ_0003123	11	53368074	53380672
mmu_circ_0003124	11	53399588	53402566
mmu_circ_0003131	11	53537486	53537915
mmu_circ_0003133	11	54543578	54568496
mmu_circ_0003147	11	57721294	57725661
mmu_circ_0003155	11	59421524	59438513
mmu_circ_0003164	11	59830146	59833144
mmu_circ_0003165	11	60143207	60144505
mmu_circ_0003167	11	60241817	60249064
mmu_circ_0003168	11	60258855	60280283
mmu_circ_0003169	11	60270317	60280283
mmu_circ_0003170	11	6113242	6125561
mmu_circ_0003175	11	60706192	60707113
mmu_circ_0003178	11	60747865	60749589
mmu_circ_0003184	11	61519486	61523193
mmu_circ_0003185	11	61519486	61535383
mmu_circ_0003187	11	61532517	61535383
mmu_circ_0003189	11	61787428	61791583
mmu_circ_0003193	11	61886699	61909946
mmu_circ_0003194	11	61890237	61909946
mmu_circ_0003199	11	62151869	62161910
mmu_circ_0003200	11	62283596	62292218
mmu_circ_0003202	11	6313787	6316855
mmu_circ_0003205	11	62340407	62345318
mmu_circ_0003206	11	62349352	62354688
mmu_circ_0003207	11	62351377	62354688
mmu_circ_0003209	11	62366963	62373622
mmu_circ_0003210	11	62384717	62391033
mmu_circ_0003212	11	62410819	62423067
mmu_circ_0003213	11	62410819	62433699
mmu_circ_0003214	11	62419597	62433699
mmu_circ_0003215	11	62419597	62438515
mmu_circ_0003216	11	62433562	62438515
mmu_circ_0003218	11	6334532	6342623
mmu_circ_0003231	11	6584519	6585217
mmu_circ_0003234	11	65706983	65735366
mmu_circ_0003236	11	65719483	65756371
mmu_circ_0003253	11	68011314	68020998
mmu_circ_0003255	11	68699209	68699585
mmu_circ_0003258	11	68829914	68845424
mmu_circ_0003259	11	68836149	68845424
mmu_circ_0003306	11	70874745	70893688
mmu_circ_0003307	11	70874745	70900607
mmu_circ_0003309	11	70874745	70908517
mmu_circ_0003312	11	70884764	70887171
mmu_circ_0003313	11	70884764	70893688
mmu_circ_0003315	11	70900471	70904783
mmu_circ_0003316	11	70900471	70923241
mmu_circ_0003317	11	70900471	70925912
mmu_circ_0003318	11	70917314	70917782
mmu_circ_0003324	11	72070302	72075035
mmu_circ_0003326	11	72399873	72404004
mmu_circ_0003328	11	72645536	72663173
mmu_circ_0003330	11	72728760	72732413
mmu_circ_0003335	11	72817930	72837281
mmu_circ_0003338	11	72826051	72837281
mmu_circ_0003342	11	72906831	72910321
mmu_circ_0003349	11	74784057	74787695
mmu_circ_0003350	11	74803830	74808657
mmu_circ_0003359	11	74981851	74990215
mmu_circ_0003360	11	75038612	75042036
mmu_circ_0003364	11	75495233	75496551
mmu_circ_0003369	11	75751880	75759428
mmu_circ_0003372	11	76134408	76138394
mmu_circ_0003376	11	76272375	76278591
mmu_circ_0003379	11	76748507	76754800
mmu_circ_0003385	11	77549271	77551000
mmu_circ_0003387	11	77559741	77560421
mmu_circ_0003388	11	77563663	77575669
mmu_circ_0003391	11	77573695	77585494
mmu_circ_0003392	11	77575572	77579845
mmu_circ_0003393	11	77578725	77585494
mmu_circ_0003399	11	78009400	78009794
mmu_circ_0003400	11	78013170	78018229
mmu_circ_0003404	11	78335426	78336830
mmu_circ_0003411	11	79384174	79390399
mmu_circ_0003412	11	79384174	79395961
mmu_circ_0003418	11	79434844	79438848
mmu_circ_0003419	11	79434844	79475883
mmu_circ_0003421	11	79446805	79448336
mmu_circ_0003425	11	79546970	79551134
mmu_circ_0003426	11	79549407	79553997
mmu_circ_0003435	11	80019678	80025954
mmu_circ_0003436	11	80024909	80025954
mmu_circ_0003441	11	80319557	80337587
mmu_circ_0003443	11	80387801	80403662
mmu_circ_0003448	11	80952479	80971614
mmu_circ_0003452	11	83484650	83487413
mmu_circ_0003463	11	83948444	83949694
mmu_circ_0003465	11	83987912	83994462
mmu_circ_0003472	11	84442565	84473166
mmu_circ_0003473	11	84467460	84473166
mmu_circ_0003475	11	84854053	84862318
mmu_circ_0003478	11	85017629	85019876
mmu_circ_0003479	11	85017629	85022905
mmu_circ_0003481	11	85077264	85083894
mmu_circ_0003485	11	85326863	85332375
mmu_circ_0003486	11	85326863	85339796
mmu_circ_0003487	11	85531792	85559171
mmu_circ_0003488	11	85531792	85583994
mmu_circ_0003491	11	85576781	85583994
mmu_circ_0003497	11	86278469	86283423
mmu_circ_0003502	11	86327801	86332028
mmu_circ_0003503	11	86345859	86346028
mmu_circ_0003504	11	86532771	86534146
mmu_circ_0003507	11	86661122	86665878
mmu_circ_0003510	11	87041787	87059560
mmu_circ_0003517	11	87143126	87149363
mmu_circ_0003518	11	87145463	87167516
mmu_circ_0003520	11	87159820	87167516
mmu_circ_0003522	11	87598862	87601172
mmu_circ_0003527	11	88049976	88051332
mmu_circ_0003528	11	88049976	88053039
mmu_circ_0003531	11	88073056	88076374
mmu_circ_0003535	11	88929164	88930345
mmu_circ_0003536	11	89041447	89049900
mmu_circ_0003537	11	89042161	89049900
mmu_circ_0003538	11	89048888	89052546
mmu_circ_0003539	11	89048888	89055517
mmu_circ_0003542	11	90340786	90345978
mmu_circ_0003544	11	90535479	90548987
mmu_circ_0003550	11	93905158	93918947
mmu_circ_0003551	11	93905162	93912458
mmu_circ_0003553	11	94024916	94048558
mmu_circ_0003554	11	94036599	94048558
mmu_circ_0003556	11	94067892	94071686
mmu_circ_0003558	11	94097217	94099152
mmu_circ_0003572	11	95748999	95754055
mmu_circ_0003573	11	95752874	95754055
mmu_circ_0003577	11	96322110	96323445
mmu_circ_0003582	11	97139471	97149615
mmu_circ_0003587	11	97213770	97238258
mmu_circ_0003589	11	97222950	97226868
mmu_circ_0003590	11	97231888	97238258
mmu_circ_0003596	11	97389111	97389716
mmu_circ_0003602	11	97726704	97732755
mmu_circ_0003605	11	97877956	97879588
mmu_circ_0003608	11	98372069	98373570
mmu_circ_0003609	11	98693382	98694293
mmu_circ_0003612	11	98821430	98823399
mmu_circ_0003619	12	98792023	98794619
mmu_circ_0003621	12	98946568	98964607
mmu_circ_0003622	12	98957280	98964607
mmu_circ_0003625	12	99388360	99388917
mmu_circ_0003639	12	100415134	100419570
mmu_circ_0003640	12	100446859	100466310
mmu_circ_0003641	12	100446859	100495440
mmu_circ_0003643	12	100466179	100495440
mmu_circ_0003644	12	100466179	100500230
mmu_circ_0003645	12	100495271	100500230
mmu_circ_0003646	12	100595814	100619641
mmu_circ_0003648	12	100615996	100619641
mmu_circ_0003649	12	100615996	100628159
mmu_circ_0003650	12	100654046	100654489
mmu_circ_0003651	12	100654270	100678589
mmu_circ_0003654	12	101043442	101049818
mmu_circ_0003656	12	101049659	101055827
mmu_circ_0003658	12	101665552	101694673
mmu_circ_0003659	12	101688959	101694673
mmu_circ_0003661	12	101883255	101890618
mmu_circ_0003663	12	101932967	101948439
mmu_circ_0003664	12	101937336	101948439
mmu_circ_0003665	12	101942116	101948439
mmu_circ_0003666	12	101945399	101948439
mmu_circ_0003674	12	102807899	102812843
mmu_circ_0003692	12	105648312	105651523
mmu_circ_0003695	12	105799650	105805008
mmu_circ_0003697	12	105799650	105829277
mmu_circ_0003698	12	105799650	105837049
mmu_circ_0003701	12	107989464	107989827
mmu_circ_0003702	12	108157753	108167395
mmu_circ_0003708	12	108463526	108471985
mmu_circ_0003711	12	108534653	108536322
mmu_circ_0003712	12	108648314	108653099
mmu_circ_0003739	12	110544074	110554896
mmu_circ_0003745	12	110651490	110652194
mmu_circ_0003751	12	110896086	110919026
mmu_circ_0003755	12	111097454	111100038
mmu_circ_0003757	12	111219810	111243538
mmu_circ_0003759	12	111336025	111345623
mmu_circ_0003760	12	11271728	11290891
mmu_circ_0003763	12	111592576	111624543
mmu_circ_0003764	12	111592576	111633834
mmu_circ_0003766	12	111592576	111647728
mmu_circ_0003770	12	111633616	111640040
mmu_circ_0003773	12	111722611	111730112
mmu_circ_0003774	12	111772318	111774583
mmu_circ_0003777	12	111778019	111789459
mmu_circ_0003780	12	111843544	111846429
mmu_circ_0003786	12	113112145	113123234
mmu_circ_0003804	12	12358044	12362540
mmu_circ_0003815	12	13390924	13393532
mmu_circ_0003817	12	13413527	13415731
mmu_circ_0003819	12	13469840	13484044
mmu_circ_0003822	12	13482385	13484044
mmu_circ_0003825	12	16544643	16546807
mmu_circ_0003830	12	17402072	17406896
mmu_circ_0003834	12	21217974	21230956
mmu_circ_0003836	12	21224304	21230956
mmu_circ_0003841	12	24854878	24882794
mmu_circ_0003848	12	24994811	24997330
mmu_circ_0003853	12	25013296	25017052
mmu_circ_0003860	12	28652024	28655684
mmu_circ_0003864	12	28859251	28867153
mmu_circ_0003883	12	29973992	29975562
mmu_circ_0003888	12	30257965	30288315
mmu_circ_0003891	12	31617074	31626876
mmu_circ_0003895	12	31790846	31802483
mmu_circ_0003897	12	31833181	31839854
mmu_circ_0003900	12	31962998	31976025
mmu_circ_0003905	12	33341920	33346088
mmu_circ_0003909	12	3442473	3484608
mmu_circ_0003911	12	3469477	3484608
mmu_circ_0003915	12	3496224	3496936
mmu_circ_0003927	12	34429497	34437378
mmu_circ_0003933	12	34827636	34878813
mmu_circ_0003934	12	35078899	35086984
mmu_circ_0003935	12	35078899	35092913
mmu_circ_0003937	12	35085938	35107556
mmu_circ_0003941	12	3617605	3644022
mmu_circ_0003945	12	3643916	3648389
mmu_circ_0003948	12	36390345	36426438
mmu_circ_0003951	12	3835026	3873428
mmu_circ_0003954	12	3865984	3873428
mmu_circ_0003967	12	40621220	40649489
mmu_circ_0003971	12	40631521	40649489
mmu_circ_0003975	12	40788227	40799750
mmu_circ_0003980	12	4335780	4344502
mmu_circ_0003983	12	44282577	44308114
mmu_circ_0003984	12	44282577	44311595
mmu_circ_0003985	12	44295897	44308114
mmu_circ_0003987	12	44295897	44311595
mmu_circ_0003996	12	4630636	4633562
mmu_circ_0003999	12	4658014	4666326
mmu_circ_0004000	12	4762326	4764147
mmu_circ_0004004	12	4937386	4945022
mmu_circ_0004005	12	4937386	4954657
mmu_circ_0004006	12	4937386	4958231
mmu_circ_0004007	12	4937386	4978588
mmu_circ_0004008	12	4937386	4991058
mmu_circ_0004011	12	4941971	4945022
mmu_circ_0004012	12	4941971	4954657
mmu_circ_0004013	12	4944905	4954657
mmu_circ_0004015	12	4961217	4974279
mmu_circ_0004016	12	4961217	4978588
mmu_circ_0004022	12	50383399	50395040
mmu_circ_0004023	12	51389281	51393910
mmu_circ_0004026	12	51619813	51629507
mmu_circ_0004027	12	51623175	51661713
mmu_circ_0004028	12	51627109	51661713
mmu_circ_0004029	12	51633578	51661713
mmu_circ_0004030	12	51643103	51661713
mmu_circ_0004031	12	51647993	51655483
mmu_circ_0004032	12	51648005	51661713
mmu_circ_0004034	12	51750320	51761170
mmu_circ_0004035	12	51762423	51764154
mmu_circ_0004038	12	51774650	51776630
mmu_circ_0004039	12	51791219	51800972
mmu_circ_0004040	12	51803668	51827513
mmu_circ_0004042	12	51921337	51925173
mmu_circ_0004043	12	51947754	51950087
mmu_circ_0004047	12	52516078	52542636
mmu_circ_0004059	12	53069106	53072511
mmu_circ_0004074	12	54760398	54765679
mmu_circ_0004077	12	54763619	54783513
mmu_circ_0004079	12	54770718	54784119
mmu_circ_0004080	12	55057241	55061193
mmu_circ_0004081	12	55407468	55414498
mmu_circ_0004082	12	55410126	55414498
mmu_circ_0004085	12	55673452	55677265
mmu_circ_0004088	12	55697838	55709707
mmu_circ_0004091	12	55738210	55739569
mmu_circ_0004092	12	55757925	55762737
mmu_circ_0004094	12	55776018	55795776
mmu_circ_0004095	12	55782781	55795776
mmu_circ_0004096	12	55786169	55795776
mmu_circ_0004099	12	57303344	57307464
mmu_circ_0004100	12	57325523	57364234
mmu_circ_0004103	12	59050267	59051708
mmu_circ_0004112	12	64976694	64986490
mmu_circ_0004113	12	64976694	64997045
mmu_circ_0004114	12	64986392	64995681
mmu_circ_0004115	12	64996891	65006424
mmu_circ_0004118	12	65016480	65020400
mmu_circ_0004141	12	69603475	69610826
mmu_circ_0004144	12	69632059	69658078
mmu_circ_0004147	12	70020833	70025481
mmu_circ_0004150	12	70078111	70102854
mmu_circ_0004155	12	71019373	71023590
mmu_circ_0004157	12	71060061	71063324
mmu_circ_0004167	12	72783682	72786789
mmu_circ_0004170	12	73167999	73219142
mmu_circ_0004171	12	73179204	73219142
mmu_circ_0004172	12	73691547	73702912
mmu_circ_0004174	12	73926556	73928298
mmu_circ_0004175	12	73926556	73932476
mmu_circ_0004178	12	73932273	73936296
mmu_circ_0004195	12	75485131	75515798
mmu_circ_0004198	12	76031275	76039085
mmu_circ_0004206	12	77277360	77332329
mmu_circ_0004207	12	77277360	77365359
mmu_circ_0004208	12	77323844	77332329
mmu_circ_0004209	12	77323844	77365359
mmu_circ_0004210	12	77331895	77365359
mmu_circ_0004211	12	77364968	77365359
mmu_circ_0004212	12	77448472	77450276
mmu_circ_0004216	12	78504616	78590671
mmu_circ_0004220	12	78794244	78797390
mmu_circ_0004222	12	79263772	79264433
mmu_circ_0004223	12	80348319	80376731
mmu_circ_0004225	12	80397652	80404698
mmu_circ_0004228	12	80868426	80870210
mmu_circ_0004229	12	81135775	81152753
mmu_circ_0004234	12	8268363	8275890
mmu_circ_0004245	12	82357232	82372542
mmu_circ_0004246	12	82357232	82387712
mmu_circ_0004247	12	82384650	82403179
mmu_circ_0004251	12	83091747	83116299
mmu_circ_0004257	12	83574631	83575136
mmu_circ_0004262	12	83712303	83714905
mmu_circ_0004265	12	84124474	84131387
mmu_circ_0004266	12	84124474	84136637
mmu_circ_0004268	12	84292283	84298202
mmu_circ_0004269	12	84305925	84307897
mmu_circ_0004270	12	84419973	84430333
mmu_circ_0004277	12	84934151	84951381
mmu_circ_0004282	12	85040572	85044524
mmu_circ_0004283	12	85042941	85044524
mmu_circ_0004284	12	85121986	85123871
mmu_circ_0004297	12	85863563	85879475
mmu_circ_0004301	12	85876490	85879475
mmu_circ_0004310	12	86256480	86269061
mmu_circ_0004324	12	9038081	9038434
mmu_circ_0004338	12	91325514	91348876
mmu_circ_0004340	12	91364359	91370196
mmu_circ_0004346	12	98658212	98664305
mmu_circ_0004380	13	99967640	99988648
mmu_circ_0004382	13	100070076	100074545
mmu_circ_0004384	13	100126586	100128361
mmu_circ_0004394	13	100812647	100818213
mmu_circ_0004399	13	101701446	101709742
mmu_circ_0004400	13	101757325	101758039
mmu_circ_0004410	13	103833497	103839490
mmu_circ_0004411	13	103833497	103845625
mmu_circ_0004414	13	103868042	103884260
mmu_circ_0004415	13	103884142	103897928
mmu_circ_0004418	13	104069194	104073022
mmu_circ_0004423	13	104792498	104797343
mmu_circ_0004424	13	104964083	104982996
mmu_circ_0004426	13	106812207	106842210
mmu_circ_0004427	13	106812207	106847459
mmu_circ_0004428	13	106812207	106848336
mmu_circ_0004429	13	106822955	106848336
mmu_circ_0004430	13	106842088	106848336
mmu_circ_0004433	13	106870674	106886757
mmu_circ_0004434	13	106910199	106910816
mmu_circ_0004436	13	106982523	106988075
mmu_circ_0004437	13	106990037	106997129
mmu_circ_0004441	13	107743535	107748363
mmu_circ_0004442	13	107769559	107788009
mmu_circ_0004450	13	109740386	109772680
mmu_circ_0004451	13	109933867	109939361
mmu_circ_0004459	13	112487708	112490642
mmu_circ_0004465	13	113922246	113967790
mmu_circ_0004467	13	115012159	115031193
mmu_circ_0004477	13	119447714	119450010
mmu_circ_0004478	13	119472138	119481030
mmu_circ_0004481	13	12454734	12459316
mmu_circ_0004487	13	13725813	13730481
mmu_circ_0004492	13	13980600	13991552
mmu_circ_0004498	13	14191142	14193581
mmu_circ_0004514	13	15477999	15548642
mmu_circ_0004517	13	17750256	17765093
mmu_circ_0004518	13	17772300	17772957
mmu_circ_0004524	13	20274519	20290493
mmu_circ_0004525	13	20564423	20572457
mmu_circ_0004526	13	20564423	20582326
mmu_circ_0004547	13	24836015	24840558
mmu_circ_0004549	13	25102332	25119406
mmu_circ_0004551	13	28608517	28634406
mmu_circ_0004561	13	29517412	29552395
mmu_circ_0004562	13	29846227	29850108
mmu_circ_0004565	13	30194535	30202420
mmu_circ_0004570	13	30925722	30940770
mmu_circ_0004572	13	32225134	32234397
mmu_circ_0004573	13	34009600	34017146
mmu_circ_0004575	13	34298996	34305261
mmu_circ_0004580	13	3556313	3557057
mmu_circ_0004583	13	35790100	35816575
mmu_circ_0004588	13	36877742	36918635
mmu_circ_0004591	13	38047244	38049156
mmu_circ_0004594	13	41338576	41339020
mmu_circ_0004597	13	43094748	43096806
mmu_circ_0004601	13	43412410	43425214
mmu_circ_0004602	13	43416324	43425214
mmu_circ_0004603	13	44823379	44848421
mmu_circ_0004606	13	44874282	44884880
mmu_circ_0004612	13	45795508	45852456
mmu_circ_0004613	13	45918887	45956575
mmu_circ_0004614	13	45938426	45956575
mmu_circ_0004617	13	46699648	46707893
mmu_circ_0004625	13	48885272	48885878
mmu_circ_0004627	13	48932296	48949303
mmu_circ_0004629	13	48945941	48949303
mmu_circ_0004637	13	49704270	49705885
mmu_circ_0004655	13	54638249	54656425
mmu_circ_0004659	13	55034888	55069807
mmu_circ_0004660	13	55050740	55060342
mmu_circ_0004661	13	55050740	55069807
mmu_circ_0004663	13	55069721	55093281
mmu_circ_0004664	13	55075257	55093281
mmu_circ_0004665	13	55077402	55093281
mmu_circ_0004666	13	55213203	55238862
mmu_circ_0004671	13	55233894	55238862
mmu_circ_0004673	13	55233894	55282782
mmu_circ_0004681	13	56723428	56728629
mmu_circ_0004682	13	56723428	56736056
mmu_circ_0004687	13	58030412	58033342
mmu_circ_0004688	13	58030412	58051138
mmu_circ_0004691	13	58177850	58183324
mmu_circ_0004692	13	58177850	58199070
mmu_circ_0004693	13	58183181	58199070
mmu_circ_0004696	13	58191721	58199070
mmu_circ_0004697	13	58837795	58846854
mmu_circ_0004699	13	58859168	58878262
mmu_circ_0004702	13	59460468	59462173
mmu_circ_0004709	13	59473687	59477138
mmu_circ_0004710	13	59473687	59482604
mmu_circ_0004713	13	59495332	59504310
mmu_circ_0004714	13	59495332	59508056
mmu_circ_0004717	13	59495332	59544451
mmu_circ_0004721	13	59512323	59544451
mmu_circ_0004722	13	59598039	59601071
mmu_circ_0004729	13	63015025	63033189
mmu_circ_0004732	13	63156545	63171047
mmu_circ_0004735	13	63170940	63210166
mmu_circ_0004737	13	63190478	63210166
mmu_circ_0004743	13	64215499	64225648
mmu_circ_0004753	13	66963312	66966541
mmu_circ_0004767	13	69506915	69515903
mmu_circ_0004768	13	69509562	69515903
mmu_circ_0004769	13	69510619	69515903
mmu_circ_0004780	13	74180434	74184773
mmu_circ_0004782	13	74180434	74199675
mmu_circ_0004783	13	74189160	74193289
mmu_circ_0004789	13	75892905	75917847
mmu_circ_0004790	13	75892905	75939638
mmu_circ_0004791	13	75902177	75917847
mmu_circ_0004792	13	75902177	75939638
mmu_circ_0004794	13	76002792	76008286
mmu_circ_0004797	13	76756985	76759820
mmu_circ_0004801	13	77066599	77126714
mmu_circ_0004802	13	77083440	77092411
mmu_circ_0004810	13	77192553	77193223
mmu_circ_0004813	13	77316347	77334363
mmu_circ_0004837	13	84272170	84294715
mmu_circ_0004844	13	8819862	8837023
mmu_circ_0004845	13	8819862	8849669
mmu_circ_0004846	13	8819862	8861265
mmu_circ_0004847	13	8835296	8837023
mmu_circ_0004848	13	8835296	8849669
mmu_circ_0004849	13	8836782	8861265
mmu_circ_0004859	13	89991072	89992606
mmu_circ_0004861	13	9122107	9137301
mmu_circ_0004862	13	9122107	9151224
mmu_circ_0004864	13	9136778	9151224
mmu_circ_0004868	13	91524584	91604455
mmu_circ_0004876	13	92235573	92300358
mmu_circ_0004877	13	92256694	92300358
mmu_circ_0004878	13	92285876	92300358
mmu_circ_0004879	13	92299152	92300358
mmu_circ_0004882	13	93341755	93349297
mmu_circ_0004883	13	93341755	93356185
mmu_circ_0004887	13	93434972	93442681
mmu_circ_0004888	13	93452806	93472794
mmu_circ_0004889	13	93790038	93807703
mmu_circ_0004891	13	93862086	93880558
mmu_circ_0004893	13	9493104	9506689
mmu_circ_0004895	13	94224894	94233180
mmu_circ_0004896	13	94229713	94233180
mmu_circ_0004899	13	94394718	94418143
mmu_circ_0004903	13	94501917	94532066
mmu_circ_0004904	13	94528164	94532066
mmu_circ_0004905	13	94528164	94547893
mmu_circ_0004906	13	9560670	9571114
mmu_circ_0004907	13	9560670	9576918
mmu_circ_0004908	13	95008807	95015215
mmu_circ_0004916	13	9710145	9735466
mmu_circ_0004929	13	97929410	97931263
mmu_circ_0004930	13	97929410	97936861
mmu_circ_0004931	13	98029376	98053974
mmu_circ_0004932	13	98043799	98053974
mmu_circ_0004933	13	98074998	98077320
mmu_circ_0004934	13	98266150	98272852
mmu_circ_0004935	13	98267315	98268495
mmu_circ_0004940	13	98784775	98789873
mmu_circ_0004950	14	103153925	103154915
mmu_circ_0004955	14	103252408	103276518
mmu_circ_0004957	14	103275788	103291362
mmu_circ_0004958	14	103282597	103291362
mmu_circ_0004960	14	103306189	103323745
mmu_circ_0004964	14	105287616	105294892
mmu_circ_0004965	14	105287616	105298127
mmu_circ_0004976	14	117186661	117203449
mmu_circ_0004979	14	118654149	118669107
mmu_circ_0004992	14	120324793	120325412
mmu_circ_0004993	14	120917355	120923585
mmu_circ_0004996	14	121101517	121102182
mmu_circ_0004997	14	121101667	121102182
mmu_circ_0004999	14	121101988	121107403
mmu_circ_0005003	14	121255407	121257966
mmu_circ_0005008	14	122133279	122139774
mmu_circ_0005009	14	122371240	122384322
mmu_circ_0005015	14	122616753	122650330
mmu_circ_0005016	14	122650251	122668671
mmu_circ_0005017	14	122658677	122738004
mmu_circ_0005020	14	122690098	122714125
mmu_circ_0005021	14	122701054	122738004
mmu_circ_0005024	14	122971739	122973285
mmu_circ_0005038	14	11675723	11721219
mmu_circ_0005040	14	11952715	11962722
mmu_circ_0005041	14	12109975	12122170
mmu_circ_0005063	14	13995006	14053023
mmu_circ_0005064	14	14013072	14013655
mmu_circ_0005066	14	14087282	14090109
mmu_circ_0005070	14	14729201	14757431
mmu_circ_0005073	14	16270474	16294673
mmu_circ_0005074	14	16277798	16294673
mmu_circ_0005080	14	16508933	16548562
mmu_circ_0005084	14	17925595	17963321
mmu_circ_0005085	14	18002527	18011270
mmu_circ_0005087	14	18574175	18586998
mmu_circ_0005096	14	20351311	20367952
mmu_circ_0005102	14	20520553	20531860
mmu_circ_0005106	14	20604051	20607905
mmu_circ_0005110	14	20755658	20764268
mmu_circ_0005111	14	21234832	21240571
mmu_circ_0005113	14	21626718	21664748
mmu_circ_0005115	14	21792403	21799284
mmu_circ_0005138	14	26418112	26428316
mmu_circ_0005140	14	26608089	26612061
mmu_circ_0005142	14	26942647	26945601
mmu_circ_0005146	14	27438598	27442620
mmu_circ_0005147	14	27438598	27450049
mmu_circ_0005148	14	27438598	27466311
mmu_circ_0005149	14	27438598	27467565
mmu_circ_0005152	14	27483807	27486950
mmu_circ_0005153	14	27490033	27490807
mmu_circ_0005172	14	30346797	30350949
mmu_circ_0005178	14	30765962	30777992
mmu_circ_0005181	14	30783942	30787607
mmu_circ_0005186	14	31025497	31036059
mmu_circ_0005189	14	31030843	31036059
mmu_circ_0005191	14	31061468	31064851
mmu_circ_0005192	14	31061468	31074982
mmu_circ_0005194	14	31061468	31089622
mmu_circ_0005200	14	31482790	31492456
mmu_circ_0005201	14	31719340	31748843
mmu_circ_0005205	14	32238530	32242346
mmu_circ_0005208	14	32526148	32552710
mmu_circ_0005211	14	33402623	33411024
mmu_circ_0005212	14	33408047	33411024
mmu_circ_0005213	14	34237415	34259732
mmu_circ_0005214	14	34259624	34268952
mmu_circ_0005215	14	34259624	34273576
mmu_circ_0005221	14	34730548	34731609
mmu_circ_0005224	14	36918433	36941264
mmu_circ_0005225	14	36926838	36941264
mmu_circ_0005230	14	40815743	40820835
mmu_circ_0005233	14	40840224	40860739
mmu_circ_0005234	14	40840224	40874239
mmu_circ_0005239	14	45334652	45343727
mmu_circ_0005241	14	45601564	45629753
mmu_circ_0005242	14	45605052	45629753
mmu_circ_0005243	14	45608937	45629753
mmu_circ_0005244	14	45614162	45620840
mmu_circ_0005245	14	45614162	45629753
mmu_circ_0005246	14	45616529	45629753
mmu_circ_0005249	14	47064219	47077592
mmu_circ_0005251	14	47663755	47667433
mmu_circ_0005252	14	47667295	47686343
mmu_circ_0005256	14	47708801	47724970
mmu_circ_0005257	14	47714631	47720285
mmu_circ_0005258	14	48240209	48252765
mmu_circ_0005260	14	49033270	49042549
mmu_circ_0005268	14	51994879	51996407
mmu_circ_0005278	14	54662167	54667161
mmu_circ_0005291	14	55659199	55660098
mmu_circ_0005292	14	55717167	55719345
mmu_circ_0005297	14	56748834	56764244
mmu_circ_0005298	14	56758629	56772006
mmu_circ_0005299	14	56794406	56804863
mmu_circ_0005300	14	56804148	56804863
mmu_circ_0005304	14	56947946	56950328
mmu_circ_0005308	14	57586579	57618236
mmu_circ_0005309	14	57733877	57734418
mmu_circ_0005311	14	57843187	57865641
mmu_circ_0005312	14	57856609	57865641
mmu_circ_0005314	14	57856609	57878459
mmu_circ_0005317	14	59519565	59539205
mmu_circ_0005324	14	60238451	60247466
mmu_circ_0005326	14	60239480	60247466
mmu_circ_0005335	14	62346567	62353637
mmu_circ_0005339	14	62695698	62696955
mmu_circ_0005340	14	62925129	62934402
mmu_circ_0005350	14	63864215	63878364
mmu_circ_0005365	14	64851884	64887660
mmu_circ_0005368	14	64896649	64897126
mmu_circ_0005369	14	64896649	64903318
mmu_circ_0005370	14	65066682	65080475
mmu_circ_0005371	14	65075583	65080475
mmu_circ_0005380	14	66187442	66190234
mmu_circ_0005383	14	66303180	66304235
mmu_circ_0005388	14	66824344	66829982
mmu_circ_0005389	14	66824344	66834376
mmu_circ_0005397	14	69793903	69798324
mmu_circ_0005398	14	70141610	70142531
mmu_circ_0005404	14	70256359	70267506
mmu_circ_0005405	14	70266629	70267506
mmu_circ_0005423	14	73262528	73265632
mmu_circ_0005424	14	73262528	73269198
mmu_circ_0005426	14	73262528	73282978
mmu_circ_0005427	14	73262528	73295030
mmu_circ_0005429	14	73362960	73368427
mmu_circ_0005431	14	73568633	73581817
mmu_circ_0005439	14	76124485	76133198
mmu_circ_0005452	14	78624376	78628165
mmu_circ_0005455	14	78982235	78984302
mmu_circ_0005456	14	79008785	79026077
mmu_circ_0005457	14	79009163	79026077
mmu_circ_0005458	14	79009163	79038201
mmu_circ_0005459	14	79018606	79038201
mmu_circ_0005461	14	79355720	79370097
mmu_circ_0005463	14	79381494	79387106
mmu_circ_0005473	14	84477322	84477687
mmu_circ_0005476	14	7739458	7744983
mmu_circ_0005477	14	7739458	7751583
mmu_circ_0005482	14	86852071	86910123
mmu_circ_0005486	14	87457033	87487287
mmu_circ_0005487	14	87457033	87511770
mmu_circ_0005488	14	87472075	87474840
mmu_circ_0005489	14	87472075	87511770
mmu_circ_0005490	14	87505758	87511770
mmu_circ_0005499	14	97827741	97831441
mmu_circ_0005500	14	97827741	97840240
mmu_circ_0005502	14	97969806	98018993
mmu_circ_0005503	14	99133235	99150741
mmu_circ_0005504	14	99186480	99211070
mmu_circ_0005505	15	100181308	100191110
mmu_circ_0005506	15	100202187	100203302
mmu_circ_0005514	15	101198783	101204577
mmu_circ_0005526	15	11883297	11895804
mmu_circ_0005527	15	12136395	12140652
mmu_circ_0005528	15	12136395	12184166
mmu_circ_0005531	15	12230273	12238019
mmu_circ_0005532	15	12236017	12238019
mmu_circ_0005533	15	12339627	12343151
mmu_circ_0005534	15	12339627	12349788
mmu_circ_0005536	15	12437103	12445665
mmu_circ_0005537	15	12457797	12458299
mmu_circ_0005542	15	12889618	12905701
mmu_circ_0005560	15	25737449	25742449
mmu_circ_0005564	15	27553688	27571654
mmu_circ_0005565	15	27562723	27571654
mmu_circ_0005566	15	27664343	27664813
mmu_circ_0005570	15	27871160	27891472
mmu_circ_0005574	15	27897833	27905331
mmu_circ_0005586	15	31478294	31480422
mmu_circ_0005587	15	31502719	31509822
mmu_circ_0005589	15	32269682	32271404
mmu_circ_0005590	15	32269682	32271475
mmu_circ_0005595	15	34114023	34118110
mmu_circ_0005596	15	34114023	34123766
mmu_circ_0005597	15	34117879	34139897
mmu_circ_0005598	15	3457929	3551685
mmu_circ_0005601	15	35072429	35073221
mmu_circ_0005603	15	35417510	35430284
mmu_circ_0005607	15	35533295	35534360
mmu_circ_0005610	15	35668700	35674952
mmu_circ_0005611	15	35770455	35770863
mmu_circ_0005619	15	37986078	37989396
mmu_circ_0005624	15	38493473	38498841
mmu_circ_0005625	15	38672856	38683009
mmu_circ_0005627	15	38676027	38681165
mmu_circ_0005660	15	4035259	4059996
mmu_circ_0005661	15	4047464	4057775
mmu_circ_0005665	15	41797473	41826052
mmu_circ_0005668	15	43492169	43513849
mmu_circ_0005671	15	44388468	44405992
mmu_circ_0005673	15	44396510	44420873
mmu_circ_0005677	15	44718787	44729202
mmu_circ_0005693	15	50822104	50846942
mmu_circ_0005694	15	5174207	5177205
mmu_circ_0005697	15	5322243	5323612
mmu_circ_0005699	15	53101684	53107571
mmu_circ_0005703	15	55149340	55151911
mmu_circ_0005704	15	55208730	55218273
mmu_circ_0005710	15	58052223	58064180
mmu_circ_0005711	15	58052223	58069429
mmu_circ_0005723	15	62149238	62175926
mmu_circ_0005724	15	62242173	62242561
mmu_circ_0005732	15	66594806	66595199
mmu_circ_0005734	15	6735364	6750721
mmu_circ_0005739	15	6836915	6842917
mmu_circ_0005740	15	68101470	68119074
mmu_circ_0005745	15	68995051	69017474
mmu_circ_0005747	15	68995051	69029910
mmu_circ_0005750	15	69024699	69049461
mmu_circ_0005755	15	72685282	72693657
mmu_circ_0005758	15	72925505	72948875
mmu_circ_0005760	15	72936961	72953119
mmu_circ_0005762	15	72999971	73031643
mmu_circ_0005767	15	73257033	73268893
mmu_circ_0005771	15	73292034	73298245
mmu_circ_0005776	15	73320774	73343359
mmu_circ_0005779	15	73325748	73343359
mmu_circ_0005780	15	73330848	73343359
mmu_circ_0005782	15	73365040	73394744
mmu_circ_0005790	15	75666252	75667965
mmu_circ_0005794	15	76087372	76088426
mmu_circ_0005820	15	77097939	77117067
mmu_circ_0005829	15	78764314	78766920
mmu_circ_0005841	15	79536996	79537545
mmu_circ_0005842	15	79541033	79542586
mmu_circ_0005846	15	8019588	8079364
mmu_circ_0005848	15	8042710	8082582
mmu_circ_0005857	15	80884206	80894454
mmu_circ_0005858	15	80884206	80918097
mmu_circ_0005862	15	80923457	80924156
mmu_circ_0005867	15	81117390	81117652
mmu_circ_0005869	15	81377687	81392322
mmu_circ_0005872	15	81415846	81427683
mmu_circ_0005876	15	81610354	81611523
mmu_circ_0005877	15	81716566	81718922
mmu_circ_0005882	15	82022444	82023061
mmu_circ_0005883	15	82022444	82027411
mmu_circ_0005887	15	82175096	82179547
mmu_circ_0005894	15	8300694	8307024
mmu_circ_0005897	15	8325683	8330316
mmu_circ_0005908	15	84171081	84176876
mmu_circ_0005909	15	84171081	84181052
mmu_circ_0005910	15	84171081	84186081
mmu_circ_0005911	15	84271230	84282864
mmu_circ_0005920	15	85359453	85382984
mmu_circ_0005922	15	85365276	85376702
mmu_circ_0005924	15	85375321	85393506
mmu_circ_0005925	15	85386990	85393506
mmu_circ_0005926	15	85391637	85393506
mmu_circ_0005929	15	85882673	85885192
mmu_circ_0005931	15	86091312	86100900
mmu_circ_0005934	15	86234729	86239293
mmu_circ_0005936	15	86299646	86311841
mmu_circ_0005945	15	89094136	89096819
mmu_circ_0005950	15	89242159	89246340
mmu_circ_0005951	15	89253018	89269962
mmu_circ_0005958	15	89293738	89294071
mmu_circ_0005973	15	90980794	90995633
mmu_circ_0005985	15	93424013	93441712
mmu_circ_0005986	15	93441500	93465245
mmu_circ_0005987	15	93455450	93465245
mmu_circ_0006005	15	95948271	95949956
mmu_circ_0006009	15	96390875	96392664
mmu_circ_0006025	15	98740420	98742829
mmu_circ_0006032	15	99149633	99149930
mmu_circ_0006033	15	99149633	99186094
mmu_circ_0006034	15	99283813	99285665
mmu_circ_0006039	15	99738664	99745946
mmu_circ_0006042	15	99783519	99796799
mmu_circ_0006045	15	100115844	100142147
mmu_circ_0006047	16	10611002	10635296
mmu_circ_0006050	16	11079703	11084893
mmu_circ_0006051	16	11084207	11084893
mmu_circ_0006056	16	11199384	11199719
mmu_circ_0006058	16	11230509	11239096
mmu_circ_0006062	16	11445164	11447508
mmu_circ_0006065	16	13125250	13127665
mmu_circ_0006076	16	13790620	13800016
mmu_circ_0006081	16	14391317	14411626
mmu_circ_0006084	16	15799866	15816894
mmu_circ_0006085	16	15829615	15831338
mmu_circ_0006086	16	15902908	15904261
[truncated: 10,184 more rows]
