# Supplementary material for: CircRNA-mediated regulation of brown adipose tissue adipogenesis
Source: Front Nutr. 2022 Jul 29;9:926024. doi: 10.3389/fnut.2022.926024 (PMC9372764; doi:10.3389/fnut.2022.926024)
Supplement: Supplementary Table S5 — Differentially expressed (DE) circRNAs. [file Table_5.XLSX]

## Sheet: Sheet1
circRNA	padj	significant
mmu_circ_0005526	1.46e-93	downregulated
mmu_circ_0005598	3.73e-37	downregulated
mmu_circ_0001829	3.06e-31	downregulated
novel_circ_0002000	1.16e-19	downregulated
mmu_circ_0001830	7.84e-17	downregulated
novel_circ_0001997	8.43e-14	downregulated
mmu_circ_0004400	1.02e-11	downregulated
mmu_circ_0000477	7.1e-11	downregulated
mmu_circ_0015092	1.75e-10	downregulated
mmu_circ_0001679	4.41e-09	downregulated
mmu_circ_0004229	1.1e-08	downregulated
novel_circ_0001988	1.3e-07	downregulated
novel_circ_0004306	1.3e-07	downregulated
novel_circ_0001944	1.8e-06	downregulated
mmu_circ_0000433	3.46e-06	downregulated
mmu_circ_0000963	2.5793e-05	downregulated
mmu_circ_0012392	9.5154e-05	downregulated
novel_circ_0000563	0.00016189	downregulated
mmu_circ_0010975	0.00023552	downregulated
mmu_circ_0000702	0.00044337	downregulated
mmu_circ_0001431	0.00059991	downregulated
novel_circ_0000019	0.0006156	downregulated
mmu_circ_0012217	0.00077958	downregulated
novel_circ_0004307	0.00077958	downregulated
novel_circ_0001989	0.0010415	downregulated
mmu_circ_0010201	0.00113	downregulated
mmu_circ_0000604	0.0011475	downregulated
novel_circ_0007042	0.0022924	downregulated
novel_circ_0006338	0.0023858	downregulated
mmu_circ_0000432	0.0024148	downregulated
novel_circ_0002385	0.0024148	downregulated
novel_circ_0002200	0.0033348	downregulated
mmu_circ_0010434	0.0036647	downregulated
novel_circ_0001986	0.0051653	downregulated
mmu_circ_0002156	0.0055138	downregulated
mmu_circ_0000220	0.0072022	downregulated
mmu_circ_0014773	0.007321	downregulated
novel_circ_0006645	0.0079235	downregulated
mmu_circ_0000701	0.009449	downregulated
mmu_circ_0002861	0.0098512	downregulated
mmu_circ_0000597	0.011381	downregulated
mmu_circ_0014518	0.011381	downregulated
novel_circ_0005091	0.011457	downregulated
novel_circ_0003992	0.012068	downregulated
novel_circ_0007260	0.012336	downregulated
novel_circ_0001315	0.012336	downregulated
novel_circ_0007261	0.012717	downregulated
novel_circ_0000480	0.013553	downregulated
mmu_circ_0009221	0.013583	downregulated
novel_circ_0001622	0.014664	downregulated
novel_circ_0000847	0.015199	downregulated
novel_circ_0005763	0.015891	downregulated
mmu_circ_0015581	0.015928	downregulated
novel_circ_0007355	0.017144	downregulated
mmu_circ_0000079	0.017228	downregulated
mmu_circ_0011676	0.018136	downregulated
mmu_circ_0001478	0.018945	downregulated
mmu_circ_0001319	0.018945	downregulated
mmu_circ_0012894	0.019674	downregulated
mmu_circ_0012711	0.01989	downregulated
novel_circ_0001995	0.020417	downregulated
mmu_circ_0000970	0.022416	downregulated
novel_circ_0004689	0.023099	downregulated
novel_circ_0002786	0.024178	downregulated
mmu_circ_0000211	0.028248	downregulated
mmu_circ_0002025	0.029006	downregulated
novel_circ_0002405	0.02919	downregulated
novel_circ_0001312	0.035452	downregulated
novel_circ_0002406	0.035735	downregulated
mmu_circ_0000135	0.036805	downregulated
mmu_circ_0001203	0.036805	downregulated
mmu_circ_0001473	0.041241	downregulated
mmu_circ_0006335	0.047142	downregulated
novel_circ_0004198	0.047142	downregulated
novel_circ_0005527	0.047142	downregulated
mmu_circ_0013632	0.047437	downregulated
mmu_circ_0013197	0.047845	downregulated
mmu_circ_0012596	0.048055	downregulated
mmu_circ_0003577	0.04894	downregulated
mmu_circ_0000231	4.74e-89	upregulated
mmu_circ_0007714	4.12e-41	upregulated
mmu_circ_0000230	3.98e-39	upregulated
mmu_circ_0001698	7.84e-17	upregulated
mmu_circ_0000865	6.36e-16	upregulated
novel_circ_0003116	3.32e-12	upregulated
mmu_circ_0001391	8.76e-12	upregulated
mmu_circ_0000454	1.39e-11	upregulated
novel_circ_0006705	1.99e-09	upregulated
novel_circ_0002981	3.88e-09	upregulated
mmu_circ_0009498	9.31e-09	upregulated
mmu_circ_0014812	1.81e-08	upregulated
mmu_circ_0000038	2.05e-08	upregulated
mmu_circ_0005882	3.08e-08	upregulated
mmu_circ_0006811	7.68e-08	upregulated
mmu_circ_0001190	1.41e-07	upregulated
mmu_circ_0008456	1.47e-07	upregulated
mmu_circ_0004000	2.29e-07	upregulated
mmu_circ_0009412	3.46e-07	upregulated
mmu_circ_0001370	3.48e-07	upregulated
mmu_circ_0011707	5.47e-07	upregulated
mmu_circ_0001670	2.71e-06	upregulated
novel_circ_0006601	4.15e-06	upregulated
mmu_circ_0006351	4.32e-06	upregulated
novel_circ_0007079	6.65e-06	upregulated
mmu_circ_0004979	6.69e-06	upregulated
mmu_circ_0001585	1.1992e-05	upregulated
mmu_circ_0000956	1.5151e-05	upregulated
novel_circ_0007427	1.5178e-05	upregulated
novel_circ_0000919	1.7401e-05	upregulated
novel_circ_0001664	2.0594e-05	upregulated
mmu_circ_0009413	2.2304e-05	upregulated
novel_circ_0002300	3.2423e-05	upregulated
mmu_circ_0001600	8.6172e-05	upregulated
mmu_circ_0005457	0.00014891	upregulated
mmu_circ_0013953	0.00023882	upregulated
mmu_circ_0013179	0.00041225	upregulated
novel_circ_0005766	0.00042699	upregulated
mmu_circ_0001636	0.00046891	upregulated
novel_circ_0001920	0.00048423	upregulated
mmu_circ_0008513	0.00058296	upregulated
mmu_circ_0001405	0.00061049	upregulated
mmu_circ_0014402	0.0006156	upregulated
mmu_circ_0000548	0.0006156	upregulated
novel_circ_0006317	0.0006362	upregulated
mmu_circ_0007120	0.0006362	upregulated
mmu_circ_0013175	0.00070672	upregulated
novel_circ_0003117	0.00077124	upregulated
mmu_circ_0002788	0.00083426	upregulated
mmu_circ_0000735	0.00083426	upregulated
novel_circ_0005432	0.0011475	upregulated
mmu_circ_0011488	0.0011959	upregulated
mmu_circ_0002977	0.0011959	upregulated
mmu_circ_0010003	0.0012072	upregulated
novel_circ_0003114	0.00125	upregulated
mmu_circ_0000864	0.0013191	upregulated
novel_circ_0005332	0.0014544	upregulated
mmu_circ_0006628	0.0015302	upregulated
mmu_circ_0000964	0.001865	upregulated
mmu_circ_0006199	0.0020791	upregulated
novel_circ_0005664	0.0025288	upregulated
mmu_circ_0010831	0.0027409	upregulated
mmu_circ_0016210	0.0029811	upregulated
mmu_circ_0002192	0.0033348	upregulated
mmu_circ_0001085	0.0039636	upregulated
mmu_circ_0012470	0.0039785	upregulated
novel_circ_0002060	0.0043296	upregulated
novel_circ_0005221	0.0046322	upregulated
novel_circ_0003343	0.0046543	upregulated
novel_circ_0007087	0.0048183	upregulated
novel_circ_0006261	0.0048334	upregulated
mmu_circ_0015000	0.0050506	upregulated
novel_circ_0004403	0.0050506	upregulated
novel_circ_0005814	0.0054636	upregulated
novel_circ_0004936	0.0058628	upregulated
mmu_circ_0006237	0.0066117	upregulated
mmu_circ_0001073	0.0070143	upregulated
novel_circ_0006704	0.0072022	upregulated
mmu_circ_0013178	0.0072497	upregulated
novel_circ_0003344	0.0073042	upregulated
novel_circ_0004906	0.007321	upregulated
novel_circ_0002769	0.0076731	upregulated
novel_circ_0006420	0.0080556	upregulated
mmu_circ_0005883	0.0091597	upregulated
novel_circ_0002536	0.0099897	upregulated
novel_circ_0000557	0.010447	upregulated
mmu_circ_0007746	0.010531	upregulated
novel_circ_0005621	0.010861	upregulated
novel_circ_0004280	0.011365	upregulated
mmu_circ_0014813	0.011379	upregulated
novel_circ_0004436	0.011457	upregulated
novel_circ_0006005	0.011477	upregulated
mmu_circ_0001694	0.011505	upregulated
novel_circ_0005816	0.011505	upregulated
novel_circ_0001645	0.011876	upregulated
mmu_circ_0002580	0.011957	upregulated
mmu_circ_0001634	0.012336	upregulated
novel_circ_0005821	0.012502	upregulated
novel_circ_0000089	0.012717	upregulated
mmu_circ_0009401	0.012717	upregulated
mmu_circ_0003031	0.012717	upregulated
novel_circ_0003153	0.012717	upregulated
mmu_circ_0000898	0.012717	upregulated
mmu_circ_0005703	0.012717	upregulated
novel_circ_0003503	0.013553	upregulated
mmu_circ_0011812	0.014876	upregulated
mmu_circ_0006810	0.015928	upregulated
novel_circ_0002946	0.0175	upregulated
novel_circ_0005797	0.0175	upregulated
mmu_circ_0001696	0.018126	upregulated
mmu_circ_0000026	0.018945	upregulated
mmu_circ_0000983	0.019143	upregulated
novel_circ_0005603	0.02039	upregulated
mmu_circ_0013888	0.02039	upregulated
mmu_circ_0011522	0.020417	upregulated
mmu_circ_0003650	0.020417	upregulated
mmu_circ_0016108	0.021286	upregulated
mmu_circ_0008887	0.022346	upregulated
mmu_circ_0005704	0.022832	upregulated
mmu_circ_0016388	0.025301	upregulated
novel_circ_0000724	0.025366	upregulated
novel_circ_0001437	0.026675	upregulated
mmu_circ_0001697	0.026984	upregulated
mmu_circ_0004208	0.027378	upregulated
mmu_circ_0007739	0.029006	upregulated
novel_circ_0006707	0.029214	upregulated
novel_circ_0001773	0.029214	upregulated
novel_circ_0003373	0.029214	upregulated
mmu_circ_0006659	0.030736	upregulated
mmu_circ_0003200	0.032196	upregulated
mmu_circ_0001521	0.032841	upregulated
mmu_circ_0008427	0.03365	upregulated
mmu_circ_0009411	0.034625	upregulated
novel_circ_0001875	0.035188	upregulated
mmu_circ_0010409	0.035442	upregulated
mmu_circ_0012784	0.035452	upregulated
mmu_circ_0014254	0.035459	upregulated
mmu_circ_0002084	0.03569	upregulated
mmu_circ_0006531	0.036747	upregulated
novel_circ_0003005	0.036896	upregulated
mmu_circ_0000560	0.03692	upregulated
mmu_circ_0012070	0.037011	upregulated
novel_circ_0003990	0.037591	upregulated
novel_circ_0002061	0.037878	upregulated
novel_circ_0005952	0.037878	upregulated
mmu_circ_0011836	0.037878	upregulated
mmu_circ_0012413	0.038237	upregulated
mmu_circ_0015734	0.039153	upregulated
novel_circ_0003217	0.039953	upregulated
novel_circ_0000560	0.040316	upregulated
novel_circ_0005019	0.040941	upregulated
mmu_circ_0000846	0.043756	upregulated
mmu_circ_0015953	0.043778	upregulated
novel_circ_0006668	0.045195	upregulated
mmu_circ_0010753	0.045359	upregulated
mmu_circ_0014641	0.045401	upregulated
mmu_circ_0014749	0.046924	upregulated
novel_circ_0000180	0.047234	upregulated
mmu_circ_0001017	0.047234	upregulated
mmu_circ_0009514	0.047437	upregulated
mmu_circ_0003625	0.048055	upregulated
mmu_circ_0015002	0.048471	upregulated
novel_circ_0005162	0.04894	upregulated
mmu_circ_0014652	0.04894	upregulated
mmu_circ_0000940	0.049854	upregulated
