# Supplementary material for: CircRNA-mediated regulation of brown adipose tissue adipogenesis
Source: Front Nutr. 2022 Jul 29;9:926024. doi: 10.3389/fnut.2022.926024 (PMC9372764; doi:10.3389/fnut.2022.926024)
Supplement: Supplementary Table S6 — GO enrichment analysis of host genes of differentially expressed (DE) circRNAs. [file Table_6.XLSX]

## Sheet: Sheet1
GO_accession	Description	Term_type	P value
GO:0019395	fatty acid oxidation	biological_process	0.00028699
GO:0034440	lipid oxidation	biological_process	0.00033778
GO:1901575	organic substance catabolic process	biological_process	0.00074586
GO:0044282	small molecule catabolic process	biological_process	0.00095851
GO:0044712	single-organism catabolic process	biological_process	0.00095851
GO:0044710	single-organism metabolic process	biological_process	0.0012224
GO:0006629	lipid metabolic process	biological_process	0.0012399
GO:0010628	positive regulation of gene expression	biological_process	0.0019967
GO:0016054	organic acid catabolic process	biological_process	0.0022005
GO:0046395	carboxylic acid catabolic process	biological_process	0.0022005
GO:0009062	fatty acid catabolic process	biological_process	0.0023165
GO:0006635	fatty acid beta-oxidation	biological_process	0.0029536
GO:0006631	fatty acid metabolic process	biological_process	0.0041003
GO:0044237	cellular metabolic process	biological_process	0.0042452
GO:0009056	catabolic process	biological_process	0.0043494
GO:0044238	primary metabolic process	biological_process	0.0044597
GO:0071704	organic substance metabolic process	biological_process	0.0044714
GO:0001501	skeletal system development	biological_process	0.0050298
GO:0045893	positive regulation of transcription, DNA-dependent	biological_process	0.0056166
GO:0043586	tongue development	biological_process	0.0056944
GO:0072329	monocarboxylic acid catabolic process	biological_process	0.0058005
GO:0051254	positive regulation of RNA metabolic process	biological_process	0.0059452
GO:0044242	cellular lipid catabolic process	biological_process	0.0067667
GO:0008152	metabolic process	biological_process	0.0068393
GO:0030258	lipid modification	biological_process	0.0069199
GO:0044255	cellular lipid metabolic process	biological_process	0.0073454
GO:0031328	positive regulation of cellular biosynthetic process	biological_process	0.0084127
GO:0051173	positive regulation of nitrogen compound metabolic process	biological_process	0.008636
GO:0045935	positive regulation of nucleobase-containing compound metabolic process	biological_process	0.010025
GO:0009892	negative regulation of metabolic process	biological_process	0.011287
GO:0010605	negative regulation of macromolecule metabolic process	biological_process	0.012187
GO:0016042	lipid catabolic process	biological_process	0.012261
GO:0006793	phosphorus metabolic process	biological_process	0.012369
GO:0010557	positive regulation of macromolecule biosynthetic process	biological_process	0.013072
GO:0009891	positive regulation of biosynthetic process	biological_process	0.01316
GO:0006796	phosphate-containing compound metabolic process	biological_process	0.015431
GO:0031324	negative regulation of cellular metabolic process	biological_process	0.018163
GO:0034641	cellular nitrogen compound metabolic process	biological_process	0.018269
GO:0007167	enzyme linked receptor protein signaling pathway	biological_process	0.018795
GO:0007178	transmembrane receptor protein serine/threonine kinase signaling pathway	biological_process	0.019249
GO:0006357	regulation of transcription from RNA polymerase II promoter	biological_process	0.020245
GO:0006139	nucleobase-containing compound metabolic process	biological_process	0.022907
GO:0006807	nitrogen compound metabolic process	biological_process	0.024734
GO:0032787	monocarboxylic acid metabolic process	biological_process	0.026083
GO:0031323	regulation of cellular metabolic process	biological_process	0.026569
GO:0050999	regulation of nitric-oxide synthase activity	biological_process	0.028069
GO:0006366	transcription from RNA polymerase II promoter	biological_process	0.030422
GO:0044281	small molecule metabolic process	biological_process	0.031106
GO:1901701	cellular response to oxygen-containing compound	biological_process	0.035596
GO:0019752	carboxylic acid metabolic process	biological_process	0.037498
GO:0033002	muscle cell proliferation	biological_process	0.040482
GO:0031325	positive regulation of cellular metabolic process	biological_process	0.043017
GO:0080090	regulation of primary metabolic process	biological_process	0.043253
GO:0080184	response to phenylpropanoid	biological_process	0.049426
GO:0046483	heterocycle metabolic process	biological_process	0.050742
GO:0043412	macromolecule modification	biological_process	0.052744
GO:0009894	regulation of catabolic process	biological_process	0.053901
GO:0045944	positive regulation of transcription from RNA polymerase II promoter	biological_process	0.057736
GO:0071495	cellular response to endogenous stimulus	biological_process	0.06541
GO:0010604	positive regulation of macromolecule metabolic process	biological_process	0.06633
GO:0006725	cellular aromatic compound metabolic process	biological_process	0.067097
GO:0055114	oxidation-reduction process	biological_process	0.071826
GO:0009895	negative regulation of catabolic process	biological_process	0.084624
GO:0042592	homeostatic process	biological_process	0.087205
GO:0032768	regulation of monooxygenase activity	biological_process	0.087737
GO:0045780	positive regulation of bone resorption	biological_process	0.089097
GO:0046852	positive regulation of bone remodeling	biological_process	0.089097
GO:0019217	regulation of fatty acid metabolic process	biological_process	0.089153
GO:0051384	response to glucocorticoid stimulus	biological_process	0.091203
GO:1901360	organic cyclic compound metabolic process	biological_process	0.095318
GO:0009893	positive regulation of metabolic process	biological_process	0.10063
GO:0008284	positive regulation of cell proliferation	biological_process	0.10921
GO:0031960	response to corticosteroid stimulus	biological_process	0.12135
GO:0042760	very long-chain fatty acid catabolic process	biological_process	0.12627
GO:0034654	nucleobase-containing compound biosynthetic process	biological_process	0.12647
GO:0006732	coenzyme metabolic process	biological_process	0.13323
GO:0014070	response to organic cyclic compound	biological_process	0.13719
GO:0042180	cellular ketone metabolic process	biological_process	0.14064
GO:0010565	regulation of cellular ketone metabolic process	biological_process	0.14134
GO:0019222	regulation of metabolic process	biological_process	0.14629
GO:0044724	single-organism carbohydrate catabolic process	biological_process	0.14721
GO:0019219	regulation of nucleobase-containing compound metabolic process	biological_process	0.14772
GO:0010884	positive regulation of lipid storage	biological_process	0.14991
GO:1900101	regulation of endoplasmic reticulum unfolded protein response	biological_process	0.15824
GO:0044271	cellular nitrogen compound biosynthetic process	biological_process	0.15988
GO:0043436	oxoacid metabolic process	biological_process	0.16206
GO:0034105	positive regulation of tissue remodeling	biological_process	0.1667
GO:0042941	D-alanine transport	biological_process	0.17006
GO:0019563	glycerol catabolic process	biological_process	0.17441
GO:0018130	heterocycle biosynthetic process	biological_process	0.17492
GO:0006006	glucose metabolic process	biological_process	0.1773
GO:0006099	tricarboxylic acid cycle	biological_process	0.1786
GO:0016052	carbohydrate catabolic process	biological_process	0.19284
GO:0051216	cartilage development	biological_process	0.20224
GO:0048519	negative regulation of biological process	biological_process	0.20479
GO:0006464	cellular protein modification process	biological_process	0.20744
GO:0036211	protein modification process	biological_process	0.20744
GO:0019438	aromatic compound biosynthetic process	biological_process	0.21362
GO:0051172	negative regulation of nitrogen compound metabolic process	biological_process	0.22098
GO:0051253	negative regulation of RNA metabolic process	biological_process	0.2211
GO:0009719	response to endogenous stimulus	biological_process	0.22146
GO:0006082	organic acid metabolic process	biological_process	0.22268
GO:0090092	regulation of transmembrane receptor protein serine/threonine kinase signaling pathway	biological_process	0.22389
GO:0019216	regulation of lipid metabolic process	biological_process	0.22932
GO:0048523	negative regulation of cellular process	biological_process	0.22949
GO:0032469	endoplasmic reticulum calcium ion homeostasis	biological_process	0.23025
GO:0019405	alditol catabolic process	biological_process	0.23886
GO:0051171	regulation of nitrogen compound metabolic process	biological_process	0.24704
GO:0044267	cellular protein metabolic process	biological_process	0.26761
GO:0009987	cellular process	biological_process	0.27925
GO:0051186	cofactor metabolic process	biological_process	0.28104
GO:0045892	negative regulation of transcription, DNA-dependent	biological_process	0.28126
GO:0061448	connective tissue development	biological_process	0.28595
GO:0006104	succinyl-CoA metabolic process	biological_process	0.28629
GO:0051262	protein tetramerization	biological_process	0.29462
GO:0009966	regulation of signal transduction	biological_process	0.30687
GO:0000289	nuclear-transcribed mRNA poly(A) tail shortening	biological_process	0.30918
GO:0048660	regulation of smooth muscle cell proliferation	biological_process	0.31906
GO:0046683	response to organophosphorus	biological_process	0.31969
GO:0007263	nitric oxide mediated signal transduction	biological_process	0.32228
GO:0006733	oxidoreduction coenzyme metabolic process	biological_process	0.32437
GO:0071281	cellular response to iron ion	biological_process	0.32679
GO:0042306	regulation of protein import into nucleus	biological_process	0.33967
GO:0006355	regulation of transcription, DNA-dependent	biological_process	0.34404
GO:0071310	cellular response to organic substance	biological_process	0.34542
GO:0070391	response to lipoteichoic acid	biological_process	0.34701
GO:0071223	cellular response to lipoteichoic acid	biological_process	0.34701
GO:2001141	regulation of RNA biosynthetic process	biological_process	0.35278
GO:0023051	regulation of signaling	biological_process	0.35361
GO:0019318	hexose metabolic process	biological_process	0.35952
GO:0045934	negative regulation of nucleobase-containing compound metabolic process	biological_process	0.36019
GO:0048659	smooth muscle cell proliferation	biological_process	0.3658
GO:0006734	NADH metabolic process	biological_process	0.36583
GO:0019725	cellular homeostasis	biological_process	0.3672
GO:2000112	regulation of cellular macromolecule biosynthetic process	biological_process	0.36844
GO:0051780	behavioral response to nutrient	biological_process	0.37091
GO:0051240	positive regulation of multicellular organismal process	biological_process	0.37698
GO:1901362	organic cyclic compound biosynthetic process	biological_process	0.38396
GO:0035634	response to stilbenoid	biological_process	0.38749
GO:0042127	regulation of cell proliferation	biological_process	0.40061
GO:0051591	response to cAMP	biological_process	0.42083
GO:0007320	insemination	biological_process	0.45058
GO:0043112	receptor metabolic process	biological_process	0.46971
GO:0006072	glycerol-3-phosphate metabolic process	biological_process	0.47038
GO:0045923	positive regulation of fatty acid metabolic process	biological_process	0.48185
GO:0030509	BMP signaling pathway	biological_process	0.48623
GO:0051341	regulation of oxidoreductase activity	biological_process	0.49152
GO:0005739	mitochondrion	cellular_component	0.004038
GO:0044429	mitochondrial part	cellular_component	0.0060043
GO:0005743	mitochondrial inner membrane	cellular_component	0.0084128
GO:0005740	mitochondrial envelope	cellular_component	0.010177
GO:0019866	organelle inner membrane	cellular_component	0.010743
GO:0005737	cytoplasm	cellular_component	0.019542
GO:0031966	mitochondrial membrane	cellular_component	0.020129
GO:0031967	organelle envelope	cellular_component	0.027077
GO:0031975	envelope	cellular_component	0.027077
GO:0005759	mitochondrial matrix	cellular_component	0.11725
GO:0030062	mitochondrial tricarboxylic acid cycle enzyme complex	cellular_component	0.14706
GO:0043231	intracellular membrane-bounded organelle	cellular_component	0.16809
GO:0031088	platelet dense granule membrane	cellular_component	0.19076
GO:0044424	intracellular part	cellular_component	0.19097
GO:0043227	membrane-bounded organelle	cellular_component	0.19793
GO:0031974	membrane-enclosed lumen	cellular_component	0.22762
GO:0043226	organelle	cellular_component	0.27609
GO:0044444	cytoplasmic part	cellular_component	0.28488
GO:0043233	organelle lumen	cellular_component	0.28682
GO:0042827	platelet dense granule	cellular_component	0.28971
GO:0032991	macromolecular complex	cellular_component	0.29672
GO:0016529	sarcoplasmic reticulum	cellular_component	0.32035
GO:0045239	tricarboxylic acid cycle enzyme complex	cellular_component	0.32127
GO:0005622	intracellular	cellular_component	0.34067
GO:0043234	protein complex	cellular_component	0.36188
GO:0043229	intracellular organelle	cellular_component	0.36808
GO:0070013	intracellular organelle lumen	cellular_component	0.44709
GO:0008024	positive transcription elongation factor complex b	cellular_component	0.46997
GO:0005515	protein binding	molecular_function	0.0024982
GO:0019838	growth factor binding	molecular_function	0.0048526
GO:0019903	protein phosphatase binding	molecular_function	0.0064174
GO:0019199	transmembrane receptor protein kinase activity	molecular_function	0.0066392
GO:0043559	insulin binding	molecular_function	0.0074601
GO:0004714	transmembrane receptor protein tyrosine kinase activity	molecular_function	0.012711
GO:0003824	catalytic activity	molecular_function	0.014581
GO:0017046	peptide hormone binding	molecular_function	0.01651
GO:0033218	amide binding	molecular_function	0.021829
GO:0042562	hormone binding	molecular_function	0.023495
GO:0016740	transferase activity	molecular_function	0.027601
GO:0097159	organic cyclic compound binding	molecular_function	0.042048
GO:1901363	heterocyclic compound binding	molecular_function	0.045539
GO:0005006	epidermal growth factor-activated receptor activity	molecular_function	0.046722
GO:0019902	phosphatase binding	molecular_function	0.052399
GO:0042277	peptide binding	molecular_function	0.062456
GO:0032550	purine ribonucleoside binding	molecular_function	0.0664
GO:0001883	purine nucleoside binding	molecular_function	0.067721
GO:0032549	ribonucleoside binding	molecular_function	0.068877
GO:0001882	nucleoside binding	molecular_function	0.074018
GO:0036094	small molecule binding	molecular_function	0.074593
GO:0016853	isomerase activity	molecular_function	0.098835
GO:0043167	ion binding	molecular_function	0.10422
GO:0070037	rRNA (pseudouridine) methyltransferase activity	molecular_function	0.10506
GO:0000166	nucleotide binding	molecular_function	0.10906
GO:1901265	nucleoside phosphate binding	molecular_function	0.10906
GO:0032555	purine ribonucleotide binding	molecular_function	0.11265
GO:0017076	purine nucleotide binding	molecular_function	0.12158
GO:0032559	adenyl ribonucleotide binding	molecular_function	0.12807
GO:0032553	ribonucleotide binding	molecular_function	0.12994
GO:0030554	adenyl nucleotide binding	molecular_function	0.13521
GO:0005524	ATP binding	molecular_function	0.14588
GO:0043168	anion binding	molecular_function	0.16335
GO:0016772	transferase activity, transferring phosphorus-containing groups	molecular_function	0.16799
GO:0035639	purine ribonucleoside triphosphate binding	molecular_function	0.21234
GO:0052629	phosphatidylinositol-3,5-bisphosphate 3-phosphatase activity	molecular_function	0.22691
GO:0019215	intermediate filament binding	molecular_function	0.22919
GO:0016301	kinase activity	molecular_function	0.23373
GO:0005220	inositol 1,4,5-trisphosphate-sensitive calcium-release channel activity	molecular_function	0.23393
GO:0004610	phosphoacetylglucosamine mutase activity	molecular_function	0.26081
GO:0042169	SH2 domain binding	molecular_function	0.26533
GO:0015405	P-P-bond-hydrolysis-driven transmembrane transporter activity	molecular_function	0.2809
GO:0015399	primary active transmembrane transporter activity	molecular_function	0.28201
GO:0016624	oxidoreductase activity, acting on the aldehyde or oxo group of donors, disulfide as acceptor	molecular_function	0.29698
GO:0016887	ATPase activity	molecular_function	0.30977
GO:0022804	active transmembrane transporter activity	molecular_function	0.31018
GO:0001540	beta-amyloid binding	molecular_function	0.32231
GO:0008022	protein C-terminus binding	molecular_function	0.3269
GO:0005488	binding	molecular_function	0.34847
GO:0030346	protein phosphatase 2B binding	molecular_function	0.35942
GO:0003674	molecular_function	molecular_function	0.39629
GO:0004713	protein tyrosine kinase activity	molecular_function	0.40762
GO:0004792	thiosulfate sulfurtransferase activity	molecular_function	0.4097
GO:0008035	high-density lipoprotein particle binding	molecular_function	0.46236
GO:0005007	fibroblast growth factor-activated receptor activity	molecular_function	0.48999
